# Supplementary material for: How important are quantum mechanical effects in controlling biological functions: Enzymes, electron transfer and bird navigation
Source: Protein Sci. 2026 Jun 19;35(7):e70683. doi: 10.1002/pro.70683 (PMC13282187; doi:10.1002/pro.70683)
Supplement: Supplementary file 1 — Data S1. Supporting information. [file PRO-35-e70683-s002.pdb]

ATOM      1  N   MET A   1      25.619  -6.566 -31.544
ATOM      2  HN  MET A   1      25.153  -7.257 -30.991
ATOM      3  CA  MET A   1      25.888  -5.228 -30.980
ATOM      4  HA  MET A   1      26.636  -5.335 -30.325
ATOM      5  CB  MET A   1      26.299  -4.242 -32.083
ATOM      6  HB1 MET A   1      26.359  -3.345 -31.644
ATOM      7  HB2 MET A   1      25.659  -4.388 -32.837
ATOM      8  CG  MET A   1      27.688  -4.530 -32.647
ATOM      9  HG1 MET A   1      27.622  -5.429 -33.081
ATOM     10  HG2 MET A   1      28.323  -4.387 -31.888
ATOM     11  SD  MET A   1      28.226  -3.392 -33.956
ATOM     12  CE  MET A   1      29.942  -3.984 -33.924
ATOM     13  HE1 MET A   1      30.460  -3.444 -33.261
ATOM     14  HE2 MET A   1      29.949  -4.948 -33.659
ATOM     15  HE3 MET A   1      30.340  -3.878 -34.835
ATOM     16  C   MET A   1      24.695  -4.683 -30.272
ATOM     17  O   MET A   1      24.504  -4.936 -29.084
ATOM     18  N   LEU A   2      23.855  -3.918 -30.998
ATOM     19  HN  LEU A   2      24.046  -3.768 -31.968
ATOM     20  CA  LEU A   2      22.692  -3.314 -30.409
ATOM     21  HA  LEU A   2      22.997  -2.802 -29.606
ATOM     22  CB  LEU A   2      21.970  -2.341 -31.357
ATOM     23  HB1 LEU A   2      21.251  -1.912 -30.810
ATOM     24  HB2 LEU A   2      21.730  -2.877 -32.166
ATOM     25  CG  LEU A   2      22.856  -1.187 -31.866
ATOM     26  HG  LEU A   2      22.296  -0.598 -32.449
ATOM     27  CD1 LEU A   2      23.342  -0.300 -30.710
ATOM     28 HD11 LEU A   2      22.668   0.421 -30.547
ATOM     29 HD12 LEU A   2      23.445  -0.862 -29.889
ATOM     30 HD13 LEU A   2      24.222   0.105 -30.958
ATOM     31  CD2 LEU A   2      23.997  -1.706 -32.757
ATOM     32 HD21 LEU A   2      24.823  -1.175 -32.570
ATOM     33 HD22 LEU A   2      24.158  -2.671 -32.550
ATOM     34 HD23 LEU A   2      23.734  -1.602 -33.716
ATOM     35  C   LEU A   2      21.722  -4.406 -30.090
ATOM     36  O   LEU A   2      21.543  -5.335 -30.875
ATOM     37  N   HIS A   3      21.071  -4.320 -28.912
ATOM     38  HN  HIS A   3      21.243  -3.534 -28.319
ATOM     39  CA  HIS A   3      20.138  -5.325 -28.485
ATOM     40  HA  HIS A   3      20.504  -6.175 -28.864
ATOM     41  CB  HIS A   3      20.011  -5.443 -26.954
ATOM     42  HB1 HIS A   3      19.270  -6.095 -26.794
ATOM     43  HB2 HIS A   3      19.933  -4.505 -26.616
ATOM     44  CG  HIS A   3      21.212  -6.020 -26.272
ATOM     45  ND1 HIS A   3      21.358  -7.358 -25.979
ATOM     46  HD1 HIS A   3      20.709  -8.089 -26.188
ATOM     47  CE1 HIS A   3      22.555  -7.492 -25.351
ATOM     48  HE1 HIS A   3      22.918  -8.365 -25.024
ATOM     49  NE2 HIS A   3      23.184  -6.338 -25.221
ATOM     50  CD2 HIS A   3      22.334  -5.413 -25.804
ATOM     51  HD2 HIS A   3      22.520  -4.433 -25.871
ATOM     52  C   HIS A   3      18.755  -5.023 -28.978
ATOM     53  O   HIS A   3      18.414  -3.884 -29.291
ATOM     54  N   ARG A   4      17.935  -6.090 -29.091
ATOM     55  HN  ARG A   4      18.328  -7.005 -28.999
ATOM     56  CA  ARG A   4      16.527  -5.973 -29.337
ATOM     57  HA  ARG A   4      16.274  -5.073 -29.693
ATOM     58  CB  ARG A   4      16.020  -6.966 -30.396
ATOM     59  HB1 ARG A   4      15.023  -6.894 -30.393
ATOM     60  HB2 ARG A   4      16.458  -7.841 -30.192
ATOM     61  CG  ARG A   4      16.475  -6.576 -31.806
ATOM     62  HG1 ARG A   4      17.455  -6.393 -31.731
ATOM     63  HG2 ARG A   4      15.852  -5.851 -32.099
ATOM     64  CD  ARG A   4      16.341  -7.681 -32.854
ATOM     65  HD1 ARG A   4      16.540  -7.271 -33.744
ATOM     66  HD2 ARG A   4      15.463  -8.133 -32.697
ATOM     67  NE  ARG A   4      17.410  -8.685 -32.582
ATOM     68  HE  ARG A   4      17.726  -8.841 -31.646
ATOM     69  CZ  ARG A   4      17.957  -9.391 -33.618
ATOM     70  NH1 ARG A   4      17.546  -9.159 -34.897
ATOM     71 HH11 ARG A   4      17.946  -9.675 -35.654
ATOM     72 HH12 ARG A   4      16.839  -8.474 -35.076
ATOM     73  NH2 ARG A   4      18.922 -10.326 -33.374
ATOM     74 HH21 ARG A   4      19.322 -10.842 -34.131
ATOM     75 HH22 ARG A   4      19.223 -10.496 -32.436
ATOM     76  C   ARG A   4      15.953  -6.314 -27.997
ATOM     77  O   ARG A   4      16.177  -7.416 -27.493
ATOM     78  N   THR A   5      15.202  -5.384 -27.374
ATOM     79  HN  THR A   5      14.868  -4.572 -27.852
ATOM     80  CA  THR A   5      14.906  -5.620 -25.988
ATOM     81  HA  THR A   5      15.167  -6.576 -25.854
ATOM     82  CB  THR A   5      15.688  -4.719 -25.075
ATOM     83  HB  THR A   5      15.462  -3.766 -25.275
ATOM     84  OG1 THR A   5      17.081  -4.914 -25.280
ATOM     85  HG1 THR A   5      17.721  -4.781 -24.523
ATOM     86  CG2 THR A   5      15.325  -5.036 -23.614
ATOM     87 HG21 THR A   5      15.381  -4.196 -23.075
ATOM     88 HG22 THR A   5      14.394  -5.401 -23.582
ATOM     89 HG23 THR A   5      15.969  -5.713 -23.258
ATOM     90  C   THR A   5      13.461  -5.453 -25.637
ATOM     91  O   THR A   5      12.738  -4.618 -26.178
ATOM     92  N   ILE A   6      13.021  -6.286 -24.674
ATOM     93  HN  ILE A   6      13.635  -6.999 -24.336
ATOM     94  CA  ILE A   6      11.707  -6.187 -24.117
ATOM     95  HA  ILE A   6      11.146  -5.657 -24.753
ATOM     96  CB  ILE A   6      11.018  -7.504 -23.914
ATOM     97  HB  ILE A   6      11.597  -8.139 -23.402
ATOM     98  CG2 ILE A   6       9.745  -7.250 -23.091
ATOM     99 HG21 ILE A   6       9.908  -6.487 -22.466
ATOM    100 HG22 ILE A   6       8.994  -7.027 -23.713
ATOM    101 HG23 ILE A   6       9.523  -8.075 -22.571
ATOM    102  CG1 ILE A   6      10.759  -8.202 -25.258
ATOM    103 HG11 ILE A   6      11.644  -8.243 -25.722
ATOM    104 HG12 ILE A   6       9.996  -7.713 -25.679
ATOM    105  CD1 ILE A   6      10.297  -9.651 -25.107
ATOM    106 HD11 ILE A   6       9.973  -9.794 -24.172
ATOM    107 HD12 ILE A   6       9.556  -9.826 -25.755
ATOM    108 HD13 ILE A   6      11.067 -10.260 -25.298
ATOM    109  C   ILE A   6      11.884  -5.585 -22.758
ATOM    110  O   ILE A   6      12.724  -6.030 -21.977
ATOM    111  N   HIS A   7      11.125  -4.511 -22.467
ATOM    112  HN  HIS A   7      10.532  -4.120 -23.172
ATOM    113  CA  HIS A   7      11.155  -3.919 -21.159
ATOM    114  HA  HIS A   7      12.000  -4.197 -20.702
ATOM    115  CB  HIS A   7      11.136  -2.380 -21.182
ATOM    116  HB1 HIS A   7      10.264  -2.123 -21.598
ATOM    117  HB2 HIS A   7      11.995  -2.102 -21.611
ATOM    118  CG  HIS A   7      11.139  -1.756 -19.816
ATOM    119  ND1 HIS A   7      12.218  -1.758 -18.963
ATOM    120  HD1 HIS A   7      13.115  -2.164 -19.138
ATOM    121  CE1 HIS A   7      11.831  -1.103 -17.838
ATOM    122  HE1 HIS A   7      12.424  -0.957 -17.046
ATOM    123  NE2 HIS A   7      10.581  -0.680 -17.909
ATOM    124  CD2 HIS A   7      10.147  -1.091 -19.158
ATOM    125  HD2 HIS A   7       9.233  -0.923 -19.526
ATOM    126  C   HIS A   7       9.896  -4.372 -20.475
ATOM    127  O   HIS A   7       8.800  -4.054 -20.936
ATOM    128  N   LEU A   8      10.023  -5.138 -19.366
ATOM    129  HN  LEU A   8      10.933  -5.377 -19.028
ATOM    130  CA  LEU A   8       8.849  -5.611 -18.669
ATOM    131  HA  LEU A   8       8.198  -5.717 -19.420
ATOM    132  CB  LEU A   8       8.975  -6.934 -17.889
ATOM    133  HB1 LEU A   8       8.144  -6.992 -17.336
ATOM    134  HB2 LEU A   8       9.869  -6.891 -17.444
ATOM    135  CG  LEU A   8       8.999  -8.224 -18.714
ATOM    136  HG  LEU A   8       9.024  -9.007 -18.092
ATOM    137  CD1 LEU A   8       7.703  -8.410 -19.518
ATOM    138 HD11 LEU A   8       7.036  -7.726 -19.223
ATOM    139 HD12 LEU A   8       7.904  -8.294 -20.491
ATOM    140 HD13 LEU A   8       7.345  -9.329 -19.351
ATOM    141  CD2 LEU A   8      10.279  -8.311 -19.544
ATOM    142 HD21 LEU A   8      10.907  -7.591 -19.250
ATOM    143 HD22 LEU A   8      10.698  -9.208 -19.403
ATOM    144 HD23 LEU A   8      10.050  -8.190 -20.510
ATOM    145  C   LEU A   8       8.492  -4.659 -17.576
ATOM    146  O   LEU A   8       9.237  -4.494 -16.614
ATOM    147  N   PHE A   9       7.296  -4.053 -17.677
ATOM    148  HN  PHE A   9       6.716  -4.238 -18.470
ATOM    149  CA  PHE A   9       6.839  -3.144 -16.662
ATOM    150  HA  PHE A   9       7.675  -2.712 -16.322
ATOM    151  CB  PHE A   9       5.840  -2.079 -17.157
ATOM    152 HCB1 PHE A   9       5.516  -1.602 -16.340
ATOM    153 HCB2 PHE A   9       5.190  -2.560 -17.746
ATOM    154  CG  PHE A   9       6.484  -1.044 -18.012
ATOM    155  CD1 PHE A   9       7.194  -0.017 -17.437
ATOM    156 HCD1 PHE A   9       7.284   0.026 -16.442
ATOM    157  CE1 PHE A   9       7.782   0.953 -18.217
ATOM    158 HCE1 PHE A   9       8.305   1.690 -17.788
ATOM    159  CZ  PHE A   9       7.651   0.909 -19.584
ATOM    160  HCZ PHE A   9       8.077   1.612 -20.153
ATOM    161  CE2 PHE A   9       6.931  -0.107 -20.165
ATOM    162 HCE2 PHE A   9       6.831  -0.142 -21.159
ATOM    163  CD2 PHE A   9       6.347  -1.076 -19.381
ATOM    164 HCD2 PHE A   9       5.819  -1.809 -19.810
ATOM    165  C   PHE A   9       6.035  -3.902 -15.651
ATOM    166  O   PHE A   9       4.972  -4.419 -15.989
ATOM    167  N   ARG A  10       6.586  -4.157 -14.444
ATOM    168  HN  ARG A  10       7.560  -3.990 -14.292
ATOM    169  CA  ARG A  10       5.766  -4.670 -13.378
ATOM    170  HA  ARG A  10       5.038  -5.226 -13.780
ATOM    171  CB  ARG A  10       6.658  -5.502 -12.454
ATOM    172  HB1 ARG A  10       6.051  -6.026 -11.857
ATOM    173  HB2 ARG A  10       7.331  -4.877 -12.059
ATOM    174  CG  ARG A  10       7.434  -6.516 -13.301
ATOM    175  HG1 ARG A  10       7.506  -6.111 -14.212
ATOM    176  HG2 ARG A  10       6.964  -7.390 -13.178
ATOM    177  CD  ARG A  10       8.871  -6.747 -12.833
ATOM    178  HD1 ARG A  10       9.030  -6.132 -12.061
ATOM    179  HD2 ARG A  10       9.455  -6.694 -13.643
ATOM    180  NE  ARG A  10       8.975  -8.131 -12.313
ATOM    181  HE  ARG A  10       8.192  -8.751 -12.359
ATOM    182  CZ  ARG A  10      10.158  -8.547 -11.769
ATOM    183  NH1 ARG A  10      11.194  -7.672 -11.629
ATOM    184 HH11 ARG A  10      12.059  -7.976 -11.231
ATOM    185 HH12 ARG A  10      11.092  -6.720 -11.917
ATOM    186  NH2 ARG A  10      10.297  -9.843 -11.377
ATOM    187 HH21 ARG A  10      11.162 -10.147 -10.979
ATOM    188 HH22 ARG A  10       9.537 -10.485 -11.480
ATOM    189  C   ARG A  10       5.083  -3.577 -12.586
ATOM    190  O   ARG A  10       3.881  -3.346 -12.695
ATOM    191  N   LYS A  11       5.881  -2.911 -11.709
ATOM    192  HN  LYS A  11       6.833  -3.211 -11.641
ATOM    193  CA  LYS A  11       5.477  -1.811 -10.868
ATOM    194  HA1 LYS A  11       4.487  -1.920 -10.780
ATOM    195  CB  LYS A  11       6.155  -1.878  -9.491
ATOM    196  HB1 LYS A  11       5.825  -1.087  -8.976
ATOM    197  HB2 LYS A  11       7.134  -1.989  -9.664
ATOM    198  CG  LYS A  11       5.712  -3.116  -8.711
ATOM    199  HG1 LYS A  11       5.805  -3.884  -9.344
ATOM    200  HG2 LYS A  11       4.817  -2.890  -8.327
ATOM    201  CD  LYS A  11       6.604  -3.452  -7.516
ATOM    202  HD1 LYS A  11       7.437  -2.912  -7.638
ATOM    203  HD2 LYS A  11       6.655  -4.450  -7.486
ATOM    204  CE  LYS A  11       6.025  -3.025  -6.171
ATOM    205  HE1 LYS A  11       5.328  -3.700  -5.930
ATOM    206  HE2 LYS A  11       5.778  -2.060  -6.257
ATOM    207  NZ  LYS A  11       7.072  -3.105  -5.134
ATOM    208  HZ1 LYS A  11       6.873  -3.877  -4.530
ATOM    209  HZ2 LYS A  11       7.959  -3.238  -5.576
ATOM    210  HZ3 LYS A  11       7.077  -2.253  -4.610
ATOM    211  C   LYS A  11       5.730  -0.452 -11.457
ATOM    212  O   LYS A  11       4.851   0.395 -11.452
ATOM    213  N   GLU A  12       6.935  -0.212 -12.023
ATOM    214  HN  GLU A  12       7.556  -0.972 -12.216
ATOM    215  CA  GLU A  12       7.328   1.140 -12.350
ATOM    216  HA  GLU A  12       7.049   1.709 -11.577
ATOM    217  CB  GLU A  12       8.848   1.263 -12.555
ATOM    218  HB1 GLU A  12       9.035   2.243 -12.624
ATOM    219  HB2 GLU A  12       9.070   0.656 -13.319
ATOM    220  CG  GLU A  12       9.683   0.761 -11.366
ATOM    221  HG1 GLU A  12      10.639   0.964 -11.579
ATOM    222  HG2 GLU A  12       9.399  -0.182 -11.191
ATOM    223  CD  GLU A  12       9.331   1.563 -10.122
ATOM    224  OE1 GLU A  12       8.348   1.179  -9.431
ATOM    225  OE2 GLU A  12      10.041   2.565  -9.839
ATOM    226  C   GLU A  12       6.656   1.598 -13.617
ATOM    227  O   GLU A  12       7.258   1.691 -14.680
ATOM    228  N   LEU A  13       5.393   2.010 -13.468
ATOM    229  HN  LEU A  13       5.070   2.014 -12.522
ATOM    230  CA  LEU A  13       4.420   2.447 -14.428
ATOM    231  HA  LEU A  13       4.515   1.803 -15.187
ATOM    232  CB  LEU A  13       2.978   2.362 -13.907
ATOM    233  HB1 LEU A  13       2.392   2.702 -14.643
ATOM    234  HB2 LEU A  13       2.973   2.814 -13.015
ATOM    235  CG  LEU A  13       2.557   0.900 -13.656
ATOM    236  HG  LEU A  13       3.054   0.568 -12.854
ATOM    237  CD1 LEU A  13       1.066   0.792 -13.307
ATOM    238 HD11 LEU A  13       0.844   1.477 -12.613
ATOM    239 HD12 LEU A  13       0.526   0.955 -14.132
ATOM    240 HD13 LEU A  13       0.880  -0.125 -12.954
ATOM    241  CD2 LEU A  13       2.965  -0.005 -14.830
ATOM    242 HD21 LEU A  13       3.818   0.338 -15.224
ATOM    243 HD22 LEU A  13       3.095  -0.937 -14.492
ATOM    244 HD23 LEU A  13       2.241   0.010 -15.519
ATOM    245  C   LEU A  13       4.688   3.831 -14.951
ATOM    246  O   LEU A  13       3.729   4.542 -15.235
ATOM    247  N   ARG A  14       5.931   4.354 -14.866
ATOM    248  HN  ARG A  14       6.682   3.808 -14.496
ATOM    249  CA  ARG A  14       6.168   5.708 -15.313
ATOM    250  HA  ARG A  14       5.331   5.983 -15.786
ATOM    251  CB  ARG A  14       6.492   6.629 -14.131
ATOM    252  HB1 ARG A  14       5.743   6.525 -13.477
ATOM    253  HB2 ARG A  14       6.696   7.528 -14.519
ATOM    254  CG  ARG A  14       7.764   6.167 -13.412
ATOM    255  HG1 ARG A  14       8.514   6.354 -14.046
ATOM    256  HG2 ARG A  14       7.581   5.229 -13.118
ATOM    257  CD  ARG A  14       8.102   6.939 -12.137
ATOM    258  HD1 ARG A  14       7.454   6.648 -11.433
ATOM    259  HD2 ARG A  14       8.171   7.906 -12.384
ATOM    260  NE  ARG A  14       9.459   6.493 -11.704
ATOM    261  HE  ARG A  14      10.268   6.987 -12.022
ATOM    262  CZ  ARG A  14       9.605   5.411 -10.874
ATOM    263  NH1 ARG A  14       8.513   4.726 -10.441
ATOM    264 HH11 ARG A  14       8.619   3.937  -9.836
ATOM    265 HH12 ARG A  14       7.600   5.008 -10.734
ATOM    266  NH2 ARG A  14      10.851   5.026 -10.474
ATOM    267 HH21 ARG A  14      10.957   4.237  -9.869
ATOM    268 HH22 ARG A  14      11.654   5.530 -10.792
ATOM    269  C   ARG A  14       7.363   5.799 -16.226
ATOM    270  O   ARG A  14       8.188   4.891 -16.302
ATOM    271  N   LEU A  15       7.400   6.878 -17.044
ATOM    272  HN  LEU A  15       6.589   7.463 -17.058
ATOM    273  CA  LEU A  15       8.497   7.263 -17.896
ATOM    274  HA  LEU A  15       8.855   6.401 -18.256
ATOM    275  CB  LEU A  15       8.051   8.157 -19.065
ATOM    276  HB1 LEU A  15       8.873   8.336 -19.606
ATOM    277  HB2 LEU A  15       7.547   8.917 -18.655
ATOM    278  CG  LEU A  15       7.062   7.451 -20.012
ATOM    279  HG  LEU A  15       6.222   7.269 -19.501
ATOM    280  CD1 LEU A  15       6.658   8.355 -21.187
ATOM    281 HD11 LEU A  15       6.559   9.294 -20.857
ATOM    282 HD12 LEU A  15       7.369   8.314 -21.889
ATOM    283 HD13 LEU A  15       5.789   8.032 -21.562
ATOM    284  CD2 LEU A  15       7.605   6.086 -20.466
ATOM    285 HD21 LEU A  15       8.277   5.765 -19.799
ATOM    286 HD22 LEU A  15       6.846   5.437 -20.525
ATOM    287 HD23 LEU A  15       8.036   6.189 -21.362
ATOM    288  C   LEU A  15       9.582   7.981 -17.145
ATOM    289  O   LEU A  15      10.765   7.791 -17.421
ATOM    290  N   HIS A  16       9.207   8.862 -16.191
ATOM    291  HN  HIS A  16       8.239   8.960 -15.960
ATOM    292  CA  HIS A  16      10.188   9.661 -15.504
ATOM    293  HA  HIS A  16      10.798  10.009 -16.216
ATOM    294  CB  HIS A  16       9.604  10.886 -14.769
ATOM    295  HB1 HIS A  16       8.989  11.327 -15.423
ATOM    296  HB2 HIS A  16      10.391  11.386 -14.407
ATOM    297  CG  HIS A  16       8.757  10.544 -13.579
ATOM    298  ND1 HIS A  16       7.422  10.220 -13.641
ATOM    299  HD1 HIS A  16       6.858  10.171 -14.465
ATOM    300  CE1 HIS A  16       7.018   9.979 -12.367
ATOM    301  HE1 HIS A  16       6.085   9.720 -12.118
ATOM    302  NE2 HIS A  16       7.999  10.126 -11.495
ATOM    303  CD2 HIS A  16       9.094  10.482 -12.259
ATOM    304  HD2 HIS A  16      10.006  10.668 -11.895
ATOM    305  C   HIS A  16      10.922   8.819 -14.510
ATOM    306  O   HIS A  16      10.360   7.909 -13.905
ATOM    307  N   ASP A  17      12.226   9.116 -14.335
ATOM    308  HN  ASP A  17      12.621   9.838 -14.903
ATOM    309  CA  ASP A  17      13.085   8.464 -13.386
ATOM    310  HA  ASP A  17      14.012   8.767 -13.605
ATOM    311  CB  ASP A  17      12.787   8.866 -11.930
ATOM    312  HB1 ASP A  17      12.011   8.312 -11.627
ATOM    313  HB2 ASP A  17      12.727   9.864 -11.909
ATOM    314  CG  ASP A  17      13.976   8.474 -11.066
ATOM    315  OD1 ASP A  17      14.986   7.973 -11.630
ATOM    316  OD2 ASP A  17      13.895   8.673  -9.823
ATOM    317  C   ASP A  17      12.990   6.971 -13.511
ATOM    318  O   ASP A  17      12.772   6.274 -12.520
ATOM    319  N   ASN A  18      13.137   6.439 -14.743
ATOM    320  HN  ASN A  18      13.244   7.040 -15.535
ATOM    321  CA  ASN A  18      13.140   5.012 -14.920
ATOM    322  HA  ASN A  18      12.912   4.579 -14.048
ATOM    323  CB  ASN A  18      12.102   4.543 -15.954
ATOM    324  HB1 ASN A  18      12.482   4.736 -16.858
ATOM    325  HB2 ASN A  18      11.223   4.938 -15.686
ATOM    326  CG  ASN A  18      11.962   3.034 -15.844
ATOM    327  OD1 ASN A  18      12.878   2.342 -15.403
ATOM    328  ND2 ASN A  18      10.780   2.501 -16.260
ATOM    329 HD21 ASN A  18      10.688   1.508 -16.188
ATOM    330 HD22 ASN A  18      10.035   3.064 -16.619
ATOM    331  C   ASN A  18      14.510   4.639 -15.427
ATOM    332  O   ASN A  18      14.778   4.725 -16.624
ATOM    333  N   PRO A  19      15.398   4.237 -14.553
ATOM    334  CA  PRO A  19      16.739   3.900 -14.963
ATOM    335  HA  PRO A  19      17.105   4.620 -15.553
ATOM    336  CB  PRO A  19      17.552   3.768 -13.679
ATOM    337  HB1 PRO A  19      18.457   4.160 -13.844
ATOM    338  HB2 PRO A  19      17.467   2.826 -13.354
ATOM    339  CG  PRO A  19      16.813   4.681 -12.688
ATOM    340  HG1 PRO A  19      17.165   5.610 -12.807
ATOM    341  HG2 PRO A  19      16.845   4.245 -11.788
ATOM    342  CD  PRO A  19      15.349   4.667 -13.166
ATOM    343  HD1 PRO A  19      15.017   5.610 -13.153
ATOM    344  HD2 PRO A  19      14.868   3.961 -12.647
ATOM    345  C   PRO A  19      16.828   2.688 -15.835
ATOM    346  O   PRO A  19      17.698   2.650 -16.704
ATOM    347  N   VAL A  20      15.972   1.678 -15.600
ATOM    348  HN  VAL A  20      15.284   1.777 -14.881
ATOM    349  CA  VAL A  20      16.025   0.462 -16.359
ATOM    350  HA  VAL A  20      16.967   0.131 -16.308
ATOM    351  CB  VAL A  20      15.122  -0.604 -15.812
ATOM    352  HB  VAL A  20      14.165  -0.316 -15.789
ATOM    353  CG1 VAL A  20      15.192  -1.831 -16.735
ATOM    354 HG11 VAL A  20      15.670  -2.569 -16.259
ATOM    355 HG12 VAL A  20      14.262  -2.119 -16.965
ATOM    356 HG13 VAL A  20      15.688  -1.584 -17.567
ATOM    357  CG2 VAL A  20      15.545  -0.896 -14.360
ATOM    358 HG21 VAL A  20      15.494  -0.050 -13.830
ATOM    359 HG22 VAL A  20      14.927  -1.579 -13.972
ATOM    360 HG23 VAL A  20      16.482  -1.244 -14.358
ATOM    361  C   VAL A  20      15.613   0.737 -17.771
ATOM    362  O   VAL A  20      16.244   0.265 -18.715
ATOM    363  N   LEU A  21      14.525   1.511 -17.942
ATOM    364  HN  LEU A  21      14.071   1.885 -17.134
ATOM    365  CA  LEU A  21      13.991   1.821 -19.237
ATOM    366  HA  LEU A  21      13.811   0.964 -19.719
ATOM    367  CB  LEU A  21      12.662   2.591 -19.135
ATOM    368  HB1 LEU A  21      12.893   3.475 -18.729
ATOM    369  HB2 LEU A  21      12.029   1.975 -18.666
ATOM    370  CG  LEU A  21      12.003   2.914 -20.488
ATOM    371  HG  LEU A  21      12.658   3.431 -21.040
ATOM    372  CD1 LEU A  21      11.678   1.634 -21.275
ATOM    373 HD11 LEU A  21      10.935   1.148 -20.814
ATOM    374 HD12 LEU A  21      11.398   1.884 -22.202
ATOM    375 HD13 LEU A  21      12.494   1.057 -21.309
ATOM    376  CD2 LEU A  21      10.765   3.800 -20.289
ATOM    377 HD21 LEU A  21      10.960   4.477 -19.579
ATOM    378 HD22 LEU A  21      10.553   4.261 -21.151
ATOM    379 HD23 LEU A  21       9.995   3.226 -20.011
ATOM    380  C   LEU A  21      14.992   2.654 -19.982
ATOM    381  O   LEU A  21      15.194   2.464 -21.180
ATOM    382  N   LEU A  22      15.650   3.606 -19.288
ATOM    383  HN  LEU A  22      15.455   3.723 -18.314
ATOM    384  CA  LEU A  22      16.624   4.455 -19.915
ATOM    385  HA  LEU A  22      16.160   4.924 -20.667
ATOM    386  CB  LEU A  22      17.193   5.526 -18.967
ATOM    387  HB1 LEU A  22      17.683   5.026 -18.253
ATOM    388  HB2 LEU A  22      16.422   6.115 -18.726
ATOM    389  CG  LEU A  22      18.238   6.449 -19.629
ATOM    390  HG  LEU A  22      18.952   5.872 -20.026
ATOM    391  CD1 LEU A  22      17.634   7.245 -20.792
ATOM    392 HD11 LEU A  22      17.464   8.183 -20.491
ATOM    393 HD12 LEU A  22      18.278   7.244 -21.557
ATOM    394 HD13 LEU A  22      16.775   6.815 -21.069
ATOM    395  CD2 LEU A  22      18.923   7.350 -18.586
ATOM    396 HD21 LEU A  22      18.251   7.994 -18.220
ATOM    397 HD22 LEU A  22      19.284   6.779 -17.849
ATOM    398 HD23 LEU A  22      19.669   7.850 -19.027
ATOM    399  C   LEU A  22      17.769   3.609 -20.388
ATOM    400  O   LEU A  22      18.272   3.798 -21.494
ATOM    401  N   ALA A  23      18.203   2.648 -19.554
ATOM    402  HN  ALA A  23      17.745   2.517 -18.675
ATOM    403  CA  ALA A  23      19.312   1.806 -19.902
ATOM    404  HA  ALA A  23      20.102   2.400 -20.052
ATOM    405  CB  ALA A  23      19.657   0.797 -18.792
ATOM    406  HB1 ALA A  23      19.737   1.284 -17.922
ATOM    407  HB2 ALA A  23      18.929   0.114 -18.735
ATOM    408  HB3 ALA A  23      20.525   0.352 -19.015
ATOM    409  C   ALA A  23      18.946   1.017 -21.118
ATOM    410  O   ALA A  23      19.758   0.851 -22.025
ATOM    411  N   ALA A  24      17.695   0.521 -21.167
ATOM    412  HN  ALA A  24      17.059   0.722 -20.422
ATOM    413  CA  ALA A  24      17.255  -0.289 -22.266
ATOM    414  HA  ALA A  24      17.864  -1.082 -22.297
ATOM    415  CB  ALA A  24      15.807  -0.782 -22.096
ATOM    416  HB1 ALA A  24      15.355  -0.230 -21.395
ATOM    417  HB2 ALA A  24      15.326  -0.687 -22.968
ATOM    418  HB3 ALA A  24      15.821  -1.742 -21.817
ATOM    419  C   ALA A  24      17.313   0.508 -23.537
ATOM    420  O   ALA A  24      17.771   0.003 -24.558
ATOM    421  N   LEU A  25      16.875   1.781 -23.498
ATOM    422  HN  LEU A  25      16.578   2.152 -22.618
ATOM    423  CA  LEU A  25      16.812   2.636 -24.655
ATOM    424  HA  LEU A  25      16.236   2.173 -25.328
ATOM    425  CB  LEU A  25      16.195   4.008 -24.323
ATOM    426  HB1 LEU A  25      16.190   4.520 -25.182
ATOM    427  HB2 LEU A  25      16.707   4.355 -23.537
ATOM    428  CG  LEU A  25      14.724   3.934 -23.868
ATOM    429  HG  LEU A  25      14.698   3.409 -23.017
ATOM    430  CD1 LEU A  25      14.162   5.330 -23.555
ATOM    431 HD11 LEU A  25      14.525   5.637 -22.675
ATOM    432 HD12 LEU A  25      14.440   5.962 -24.278
ATOM    433 HD13 LEU A  25      13.164   5.277 -23.513
ATOM    434  CD2 LEU A  25      13.853   3.179 -24.888
ATOM    435 HD21 LEU A  25      12.933   3.571 -24.884
ATOM    436 HD22 LEU A  25      14.260   3.273 -25.796
ATOM    437 HD23 LEU A  25      13.813   2.214 -24.631
ATOM    438  C   LEU A  25      18.192   2.869 -25.198
ATOM    439  O   LEU A  25      18.399   2.901 -26.407
ATOM    440  N   GLN A  26      19.182   3.069 -24.316
ATOM    441  HN  GLN A  26      18.981   3.026 -23.337
ATOM    442  CA  GLN A  26      20.525   3.343 -24.746
ATOM    443  HA  GLN A  26      20.453   4.082 -25.416
ATOM    444  CB  GLN A  26      21.417   3.816 -23.591
ATOM    445  HB1 GLN A  26      22.324   3.972 -23.983
ATOM    446  HB2 GLN A  26      21.298   3.150 -22.854
ATOM    447  CG  GLN A  26      20.953   5.167 -23.029
ATOM    448  HG1 GLN A  26      20.047   5.022 -22.632
ATOM    449  HG2 GLN A  26      21.078   5.843 -23.755
ATOM    450  CD  GLN A  26      21.879   5.564 -21.889
ATOM    451  OE1 GLN A  26      22.828   4.853 -21.564
ATOM    452  NE2 GLN A  26      21.599   6.741 -21.272
ATOM    453 HE21 GLN A  26      22.208   7.002 -20.523
ATOM    454 HE22 GLN A  26      20.827   7.319 -21.536
ATOM    455  C   GLN A  26      21.156   2.145 -25.404
ATOM    456  O   GLN A  26      21.901   2.285 -26.375
ATOM    457  N   SER A  27      20.907   0.940 -24.856
ATOM    458  HN  SER A  27      20.260   0.899 -24.095
ATOM    459  CA  SER A  27      21.511  -0.296 -25.293
ATOM    460  HA  SER A  27      22.446  -0.025 -25.521
ATOM    461  CB  SER A  27      21.497  -1.376 -24.195
ATOM    462  HB1 SER A  27      21.859  -0.947 -23.367
ATOM    463  HB2 SER A  27      21.949  -2.181 -24.580
ATOM    464  OG  SER A  27      20.163  -1.761 -23.902
ATOM    465  HG  SER A  27      19.968  -2.690 -23.588
ATOM    466  C   SER A  27      20.857  -0.906 -26.508
ATOM    467  O   SER A  27      21.446  -1.796 -27.120
ATOM    468  N   SER A  28      19.648  -0.466 -26.919
ATOM    469  HN  SER A  28      19.242   0.377 -26.566
ATOM    470  CA  SER A  28      18.980  -1.284 -27.896
ATOM    471  HA  SER A  28      19.636  -2.020 -28.060
ATOM    472  CB  SER A  28      17.633  -1.819 -27.381
ATOM    473  HB1 SER A  28      17.292  -2.453 -28.075
ATOM    474  HB2 SER A  28      17.088  -1.022 -27.121
ATOM    475  OG  SER A  28      17.834  -2.578 -26.198
ATOM    476  HG  SER A  28      18.536  -2.303 -25.541
ATOM    477  C   SER A  28      18.678  -0.584 -29.188
ATOM    478  O   SER A  28      18.518   0.634 -29.247
ATOM    479  N   GLU A  29      18.681  -1.392 -30.276
ATOM    480  HN  GLU A  29      18.991  -2.332 -30.136
ATOM    481  CA  GLU A  29      18.284  -1.036 -31.611
ATOM    482  HA  GLU A  29      18.707  -0.152 -31.811
ATOM    483  CB  GLU A  29      18.747  -2.053 -32.673
ATOM    484  HB1 GLU A  29      19.732  -2.158 -32.539
ATOM    485  HB2 GLU A  29      18.394  -1.716 -33.546
ATOM    486  CG  GLU A  29      18.149  -3.450 -32.492
ATOM    487  HG1 GLU A  29      17.155  -3.343 -32.490
ATOM    488  HG2 GLU A  29      18.609  -3.864 -31.707
ATOM    489  CD  GLU A  29      18.503  -4.295 -33.711
ATOM    490  OE1 GLU A  29      19.720  -4.509 -33.952
ATOM    491  OE2 GLU A  29      17.559  -4.737 -34.416
ATOM    492  C   GLU A  29      16.782  -0.997 -31.671
ATOM    493  O   GLU A  29      16.210  -0.216 -32.429
ATOM    494  N   ALA A  30      16.098  -1.891 -30.921
ATOM    495  HN  ALA A  30      16.598  -2.552 -30.361
ATOM    496  CA  ALA A  30      14.659  -1.903 -30.919
ATOM    497  HA  ALA A  30      14.360  -1.011 -31.257
ATOM    498  CB  ALA A  30      14.054  -2.982 -31.834
ATOM    499  HB1 ALA A  30      13.061  -2.986 -31.720
ATOM    500  HB2 ALA A  30      14.288  -2.772 -32.783
ATOM    501  HB3 ALA A  30      14.430  -3.873 -31.579
ATOM    502  C   ALA A  30      14.193  -2.193 -29.518
ATOM    503  O   ALA A  30      14.822  -2.967 -28.799
ATOM    504  N   LEU A  31      13.065  -1.573 -29.096
ATOM    505  HN  LEU A  31      12.561  -0.977 -29.722
ATOM    506  CA  LEU A  31      12.587  -1.767 -27.752
ATOM    507  HA  LEU A  31      13.080  -2.558 -27.390
ATOM    508  CB  LEU A  31      12.863  -0.559 -26.841
ATOM    509  HB1 LEU A  31      12.299   0.186 -27.197
ATOM    510  HB2 LEU A  31      13.858  -0.462 -26.810
ATOM    511  CG  LEU A  31      12.416  -0.765 -25.383
ATOM    512  HG  LEU A  31      11.462  -1.066 -25.384
ATOM    513  CD1 LEU A  31      13.223  -1.884 -24.707
ATOM    514 HD11 LEU A  31      13.523  -1.570 -23.806
ATOM    515 HD12 LEU A  31      12.642  -2.692 -24.611
ATOM    516 HD13 LEU A  31      14.017  -2.101 -25.274
ATOM    517  CD2 LEU A  31      12.461   0.560 -24.601
ATOM    518 HD21 LEU A  31      12.376   0.364 -23.624
ATOM    519 HD22 LEU A  31      13.332   1.016 -24.783
ATOM    520 HD23 LEU A  31      11.703   1.140 -24.900
ATOM    521  C   LEU A  31      11.104  -2.001 -27.765
ATOM    522  O   LEU A  31      10.361  -1.340 -28.491
ATOM    523  N   TYR A  32      10.640  -2.977 -26.953
ATOM    524  HN  TYR A  32      11.290  -3.506 -26.408
ATOM    525  CA  TYR A  32       9.237  -3.275 -26.851
ATOM    526  HA  TYR A  32       8.750  -2.683 -27.493
ATOM    527  CB  TYR A  32       8.933  -4.741 -27.189
ATOM    528 HCB1 TYR A  32       7.938  -4.843 -27.195
ATOM    529 HCB2 TYR A  32       9.490  -5.306 -26.580
ATOM    530  CG  TYR A  32       9.410  -4.990 -28.580
ATOM    531  CD1 TYR A  32       8.596  -4.749 -29.663
ATOM    532 HCD1 TYR A  32       7.669  -4.402 -29.519
ATOM    533  CE1 TYR A  32       9.046  -4.982 -30.942
ATOM    534 HCE1 TYR A  32       8.446  -4.806 -31.722
ATOM    535  CZ  TYR A  32      10.320  -5.456 -31.148
ATOM    536  OH  TYR A  32      10.781  -5.692 -32.461
ATOM    537  HOH TYR A  32      11.274  -4.975 -32.954
ATOM    538  CE2 TYR A  32      11.140  -5.694 -30.074
ATOM    539 HCE2 TYR A  32      12.068  -6.038 -30.219
ATOM    540  CD2 TYR A  32      10.685  -5.459 -28.797
ATOM    541 HCD2 TYR A  32      11.288  -5.631 -28.018
ATOM    542  C   TYR A  32       8.818  -3.064 -25.420
ATOM    543  O   TYR A  32       9.173  -3.861 -24.549
ATOM    544  N   PRO A  33       8.095  -2.009 -25.129
ATOM    545  CA  PRO A  33       7.600  -1.840 -23.784
ATOM    546  HA  PRO A  33       8.273  -2.035 -23.071
ATOM    547  CB  PRO A  33       7.193  -0.374 -23.661
ATOM    548  HB1 PRO A  33       7.458  -0.054 -22.751
ATOM    549  HB2 PRO A  33       6.244  -0.290 -23.964
ATOM    550  CG  PRO A  33       8.088   0.334 -24.695
ATOM    551  HG1 PRO A  33       8.960   0.543 -24.253
ATOM    552  HG2 PRO A  33       7.552   1.067 -25.113
ATOM    553  CD  PRO A  33       8.349  -0.733 -25.773
ATOM    554  HD1 PRO A  33       9.322  -0.699 -26.003
ATOM    555  HD2 PRO A  33       7.661  -0.614 -26.489
ATOM    556  C   PRO A  33       6.476  -2.812 -23.577
ATOM    557  O   PRO A  33       5.477  -2.718 -24.291
ATOM    558  N   VAL A  34       6.572  -3.692 -22.560
ATOM    559  HN  VAL A  34       7.338  -3.647 -21.918
ATOM    560  CA  VAL A  34       5.554  -4.696 -22.415
ATOM    561  HA  VAL A  34       4.813  -4.409 -23.022
ATOM    562  CB  VAL A  34       6.025  -6.070 -22.805
ATOM    563  HB  VAL A  34       6.817  -6.361 -22.268
ATOM    564  CG1 VAL A  34       4.897  -7.076 -22.519
ATOM    565 HG11 VAL A  34       4.396  -6.781 -21.706
ATOM    566 HG12 VAL A  34       4.281  -7.107 -23.306
ATOM    567 HG13 VAL A  34       5.298  -7.979 -22.364
ATOM    568  CG2 VAL A  34       6.478  -6.045 -24.274
ATOM    569 HG21 VAL A  34       6.810  -5.128 -24.497
ATOM    570 HG22 VAL A  34       7.211  -6.713 -24.400
ATOM    571 HG23 VAL A  34       5.701  -6.278 -24.858
ATOM    572  C   VAL A  34       5.105  -4.793 -20.992
ATOM    573  O   VAL A  34       5.872  -4.573 -20.054
ATOM    574  N   TYR A  35       3.802  -5.097 -20.808
ATOM    575  HN  TYR A  35       3.201  -5.140 -21.606
ATOM    576  CA  TYR A  35       3.247  -5.361 -19.512
ATOM    577  HA  TYR A  35       3.970  -5.337 -18.821
ATOM    578  CB  TYR A  35       2.193  -4.312 -19.084
ATOM    579 HCB1 TYR A  35       1.426  -4.398 -19.720
ATOM    580 HCB2 TYR A  35       2.674  -3.440 -18.995
ATOM    581  CG  TYR A  35       1.668  -4.652 -17.731
ATOM    582  CD1 TYR A  35       0.597  -5.513 -17.593
ATOM    583 HCD1 TYR A  35       0.175  -5.912 -18.407
ATOM    584  CE1 TYR A  35       0.105  -5.827 -16.348
ATOM    585 HCE1 TYR A  35      -0.668  -6.456 -16.263
ATOM    586  CZ  TYR A  35       0.669  -5.282 -15.222
ATOM    587  OH  TYR A  35       0.157  -5.609 -13.948
ATOM    588  HOH TYR A  35       0.135  -4.918 -13.226
ATOM    589  CE2 TYR A  35       1.734  -4.419 -15.347
ATOM    590 HCE2 TYR A  35       2.152  -4.017 -14.532
ATOM    591  CD2 TYR A  35       2.223  -4.110 -16.601
ATOM    592 HCD2 TYR A  35       2.995  -3.480 -16.686
ATOM    593  C   TYR A  35       2.563  -6.695 -19.645
ATOM    594  O   TYR A  35       1.671  -6.856 -20.479
ATOM    595  N   ILE A  36       2.955  -7.692 -18.825
ATOM    596  HN  ILE A  36       3.655  -7.531 -18.129
ATOM    597  CA  ILE A  36       2.350  -8.992 -18.967
ATOM    598  HA  ILE A  36       1.965  -9.036 -19.889
ATOM    599  CB  ILE A  36       3.321 -10.137 -18.839
ATOM    600  HB  ILE A  36       3.824 -10.078 -17.977
ATOM    601  CG2 ILE A  36       2.520 -11.448 -18.847
ATOM    602 HG21 ILE A  36       1.952 -11.487 -18.025
ATOM    603 HG22 ILE A  36       1.942 -11.471 -19.663
ATOM    604 HG23 ILE A  36       3.157 -12.219 -18.859
ATOM    605  CG1 ILE A  36       4.388 -10.079 -19.946
ATOM    606 HG11 ILE A  36       4.794  -9.167 -19.889
ATOM    607 HG12 ILE A  36       3.930 -10.371 -20.786
ATOM    608  CD1 ILE A  36       5.536 -11.066 -19.728
ATOM    609 HD11 ILE A  36       6.075 -10.769 -18.940
ATOM    610 HD12 ILE A  36       5.156 -11.975 -19.559
ATOM    611 HD13 ILE A  36       6.110 -11.084 -20.547
ATOM    612  C   ILE A  36       1.322  -9.141 -17.893
ATOM    613  O   ILE A  36       1.630  -9.124 -16.702
ATOM    614  N   LEU A  37       0.045  -9.283 -18.304
ATOM    615  HN  LEU A  37      -0.163  -9.282 -19.282
ATOM    616  CA  LEU A  37      -1.016  -9.435 -17.353
ATOM    617  HA  LEU A  37      -0.760  -8.923 -16.533
ATOM    618  CB  LEU A  37      -2.362  -8.876 -17.849
ATOM    619  HB1 LEU A  37      -2.585  -9.396 -18.673
ATOM    620  HB2 LEU A  37      -2.242  -7.885 -17.901
ATOM    621  CG  LEU A  37      -3.540  -9.105 -16.878
ATOM    622  HG  LEU A  37      -3.572 -10.080 -16.660
ATOM    623  CD1 LEU A  37      -3.333  -8.383 -15.535
ATOM    624 HD11 LEU A  37      -3.606  -7.426 -15.634
ATOM    625 HD12 LEU A  37      -3.894  -8.827 -14.837
ATOM    626 HD13 LEU A  37      -2.367  -8.438 -15.282
ATOM    627  CD2 LEU A  37      -4.877  -8.744 -17.546
ATOM    628 HD21 LEU A  37      -5.257  -7.935 -17.097
ATOM    629 HD22 LEU A  37      -4.716  -8.553 -18.514
ATOM    630 HD23 LEU A  37      -5.507  -9.515 -17.451
ATOM    631  C   LEU A  37      -1.196 -10.897 -17.099
ATOM    632  O   LEU A  37      -2.007 -11.558 -17.748
ATOM    633  N   ASP A  38      -0.450 -11.432 -16.111
ATOM    634  HN  ASP A  38       0.175 -10.848 -15.594
ATOM    635  CA  ASP A  38      -0.541 -12.829 -15.791
ATOM    636  HA  ASP A  38      -0.870 -13.309 -16.604
ATOM    637  CB  ASP A  38       0.815 -13.454 -15.406
ATOM    638  HB1 ASP A  38       1.034 -13.126 -14.487
ATOM    639  HB2 ASP A  38       1.442 -13.274 -16.164
ATOM    640  CG  ASP A  38       0.662 -14.969 -15.309
ATOM    641  OD1 ASP A  38      -0.494 -15.458 -15.213
ATOM    642  OD2 ASP A  38       1.715 -15.660 -15.327
ATOM    643  C   ASP A  38      -1.462 -12.963 -14.617
ATOM    644  O   ASP A  38      -1.089 -12.692 -13.475
ATOM    645  N   ARG A  39      -2.710 -13.390 -14.888
ATOM    646  HN  ARG A  39      -2.949 -13.611 -15.834
ATOM    647  CA  ARG A  39      -3.710 -13.540 -13.870
ATOM    648  HA  ARG A  39      -3.731 -12.671 -13.375
ATOM    649  CB  ARG A  39      -5.113 -13.797 -14.446
ATOM    650  HB1 ARG A  39      -5.730 -13.862 -13.662
ATOM    651  HB2 ARG A  39      -5.021 -14.569 -15.075
ATOM    652  CG  ARG A  39      -5.608 -12.616 -15.286
ATOM    653  HG1 ARG A  39      -5.069 -12.641 -16.128
ATOM    654  HG2 ARG A  39      -5.558 -11.819 -14.684
ATOM    655  CD  ARG A  39      -7.068 -12.701 -15.732
ATOM    656  HD1 ARG A  39      -7.637 -12.473 -14.942
ATOM    657  HD2 ARG A  39      -7.189 -13.577 -16.198
ATOM    658  NE  ARG A  39      -7.259 -11.625 -16.746
ATOM    659  HE  ARG A  39      -6.593 -10.882 -16.808
ATOM    660  CZ  ARG A  39      -8.328 -11.640 -17.588
ATOM    661  NH1 ARG A  39      -9.304 -12.583 -17.450
ATOM    662 HH11 ARG A  39     -10.090 -12.594 -18.069
ATOM    663 HH12 ARG A  39      -9.238 -13.258 -16.715
ATOM    664  NH2 ARG A  39      -8.418 -10.716 -18.593
ATOM    665 HH21 ARG A  39      -9.204 -10.727 -19.212
ATOM    666 HH22 ARG A  39      -7.703 -10.025 -18.694
ATOM    667  C   ARG A  39      -3.358 -14.658 -12.935
ATOM    668  O   ARG A  39      -3.582 -14.550 -11.732
ATOM    669  N   ALA A  40      -2.803 -15.770 -13.455
ATOM    670  HN  ALA A  40      -2.585 -15.810 -14.430
ATOM    671  CA  ALA A  40      -2.524 -16.900 -12.611
ATOM    672  HA  ALA A  40      -3.398 -17.160 -12.200
ATOM    673  CB  ALA A  40      -1.961 -18.100 -13.390
ATOM    674  HB1 ALA A  40      -1.037 -18.297 -13.061
ATOM    675  HB2 ALA A  40      -2.553 -18.892 -13.240
ATOM    676  HB3 ALA A  40      -1.935 -17.873 -14.364
ATOM    677  C   ALA A  40      -1.512 -16.530 -11.571
ATOM    678  O   ALA A  40      -1.676 -16.836 -10.391
ATOM    679  N   PHE A  41      -0.441 -15.835 -11.990
ATOM    680  HN  PHE A  41      -0.385 -15.579 -12.955
ATOM    681  CA  PHE A  41       0.624 -15.444 -11.115
ATOM    682  HA  PHE A  41       0.985 -16.258 -10.659
ATOM    683  CB  PHE A  41       1.767 -14.789 -11.908
ATOM    684 HCB1 PHE A  41       1.367 -14.012 -12.393
ATOM    685 HCB2 PHE A  41       2.213 -15.522 -12.421
ATOM    686  CG  PHE A  41       2.794 -14.230 -10.990
ATOM    687  CD1 PHE A  41       3.774 -15.029 -10.446
ATOM    688 HCD1 PHE A  41       3.799 -16.004 -10.666
ATOM    689  CE1 PHE A  41       4.720 -14.494  -9.602
ATOM    690 HCE1 PHE A  41       5.432 -15.080  -9.214
ATOM    691  CZ  PHE A  41       4.688 -13.153  -9.291
ATOM    692  HCZ PHE A  41       5.375 -12.764  -8.677
ATOM    693  CE2 PHE A  41       3.710 -12.353  -9.826
ATOM    694 HCE2 PHE A  41       3.682 -11.379  -9.603
ATOM    695  CD2 PHE A  41       2.769 -12.893 -10.668
ATOM    696 HCD2 PHE A  41       2.056 -12.306 -11.052
ATOM    697  C   PHE A  41       0.097 -14.484 -10.094
ATOM    698  O   PHE A  41       0.387 -14.595  -8.905
ATOM    699  N   LEU A  42      -0.723 -13.519 -10.545
ATOM    700  HN  LEU A  42      -0.985 -13.520 -11.510
ATOM    701  CA  LEU A  42      -1.234 -12.489  -9.690
ATOM    702  HA  LEU A  42      -0.461 -12.025  -9.257
ATOM    703  CB  LEU A  42      -2.035 -11.456 -10.504
ATOM    704  HB1 LEU A  42      -2.869 -11.928 -10.788
ATOM    705  HB2 LEU A  42      -1.399 -11.106 -11.192
ATOM    706  CG  LEU A  42      -2.508 -10.223  -9.716
ATOM    707  HG  LEU A  42      -2.909  -9.573 -10.362
ATOM    708  CD1 LEU A  42      -3.635 -10.570  -8.731
ATOM    709 HD11 LEU A  42      -3.679  -9.863  -8.025
ATOM    710 HD12 LEU A  42      -4.501 -10.610  -9.229
ATOM    711 HD13 LEU A  42      -3.440 -11.457  -8.313
ATOM    712  CD2 LEU A  42      -1.319  -9.508  -9.054
ATOM    713 HD21 LEU A  42      -1.667  -8.814  -8.423
ATOM    714 HD22 LEU A  42      -0.772 -10.180  -8.554
ATOM    715 HD23 LEU A  42      -0.763  -9.076  -9.764
ATOM    716  C   LEU A  42      -2.109 -13.090  -8.627
ATOM    717  O   LEU A  42      -2.031 -12.696  -7.463
ATOM    718  N   THR A  43      -2.967 -14.063  -8.988
ATOM    719  HN  THR A  43      -2.983 -14.379  -9.937
ATOM    720  CA  THR A  43      -3.861 -14.655  -8.028
ATOM    721  HA  THR A  43      -4.383 -13.900  -7.632
ATOM    722  CB  THR A  43      -4.829 -15.631  -8.638
ATOM    723  HB  THR A  43      -5.409 -16.016  -7.920
ATOM    724  OG1 THR A  43      -4.128 -16.697  -9.261
ATOM    725  HG1 THR A  43      -3.206 -16.936  -8.955
ATOM    726  CG2 THR A  43      -5.708 -14.897  -9.665
ATOM    727 HG21 THR A  43      -5.942 -13.993  -9.306
ATOM    728 HG22 THR A  43      -5.199 -14.803 -10.521
ATOM    729 HG23 THR A  43      -6.541 -15.429  -9.820
ATOM    730  C   THR A  43      -3.069 -15.396  -7.000
ATOM    731  O   THR A  43      -3.395 -15.382  -5.815
ATOM    732  N   SER A  44      -2.007 -16.089  -7.436
ATOM    733  HN  SER A  44      -1.774 -16.069  -8.408
ATOM    734  CA  SER A  44      -1.200 -16.857  -6.535
ATOM    735  HA  SER A  44      -1.804 -17.516  -6.087
ATOM    736  CB  SER A  44      -0.078 -17.589  -7.283
ATOM    737  HB1 SER A  44       0.431 -16.893  -7.789
ATOM    738  HB2 SER A  44      -0.507 -18.348  -7.772
ATOM    739  OG  SER A  44       0.829 -18.163  -6.356
ATOM    740  HG  SER A  44       1.235 -17.598  -5.638
ATOM    741  C   SER A  44      -0.543 -15.954  -5.534
ATOM    742  O   SER A  44      -0.595 -16.200  -4.329
ATOM    743  N   SER A  45       0.128 -14.899  -6.032
ATOM    744  HN  SER A  45       0.077 -14.728  -7.016
ATOM    745  CA  SER A  45       0.913 -14.006  -5.226
ATOM    746  HA  SER A  45       1.346 -14.628  -4.574
ATOM    747  CB  SER A  45       1.955 -13.243  -6.058
ATOM    748  HB1 SER A  45       2.462 -13.929  -6.579
ATOM    749  HB2 SER A  45       2.438 -12.638  -5.426
ATOM    750  OG  SER A  45       1.311 -12.409  -7.005
ATOM    751  HG  SER A  45       0.390 -12.065  -6.823
ATOM    752  C   SER A  45       0.135 -12.986  -4.439
ATOM    753  O   SER A  45       0.537 -12.669  -3.319
ATOM    754  N   MET A  46      -0.978 -12.427  -4.972
ATOM    755  HN  MET A  46      -1.372 -12.760  -5.829
ATOM    756  CA  MET A  46      -1.568 -11.330  -4.247
ATOM    757  HA  MET A  46      -1.243 -11.456  -3.310
ATOM    758  CB  MET A  46      -1.134  -9.961  -4.794
ATOM    759  HB1 MET A  46      -1.570  -9.279  -4.206
ATOM    760  HB2 MET A  46      -1.336  -9.979  -5.773
ATOM    761  CG  MET A  46       0.370  -9.716  -4.679
ATOM    762  HG1 MET A  46       0.805 -10.453  -5.196
ATOM    763  HG2 MET A  46       0.554  -9.615  -3.701
ATOM    764  SD  MET A  46       0.937  -8.172  -5.450
ATOM    765  CE  MET A  46       0.172  -7.092  -4.206
ATOM    766  HE1 MET A  46       0.862  -6.459  -3.855
ATOM    767  HE2 MET A  46      -0.574  -6.581  -4.633
ATOM    768  HE3 MET A  46      -0.184  -7.655  -3.461
ATOM    769  C   MET A  46      -3.068 -11.345  -4.291
ATOM    770  O   MET A  46      -3.687 -12.089  -5.048
ATOM    771  N   HIE A  47      -3.688 -10.504  -3.432
ATOM    772  HN  HIE A  47      -3.126  -9.964  -2.805
ATOM    773  CA  HIE A  47      -5.117 -10.349  -3.377
ATOM    774  HA  HIE A  47      -5.534 -11.126  -3.849
ATOM    775  CB  HIE A  47      -5.669 -10.308  -1.941
ATOM    776  HB1 HIE A  47      -6.656 -10.173  -2.031
ATOM    777  HB2 HIE A  47      -5.114  -9.633  -1.454
ATOM    778  CG  HIE A  47      -5.498 -11.597  -1.193
ATOM    779  ND1 HIE A  47      -4.374 -11.941  -0.477
ATOM    780  HE2 HIE A  47      -6.184 -14.516   0.000
ATOM    781  CE1 HIE A  47      -4.609 -13.169   0.050
ATOM    782  HE1 HIE A  47      -3.954 -13.665   0.620
ATOM    783  NE2 HIE A  47      -5.801 -13.635  -0.276
ATOM    784  CD2 HIE A  47      -6.359 -12.642  -1.059
ATOM    785  HD2 HIE A  47      -7.270 -12.686  -1.470
ATOM    786  C   HIE A  47      -5.415  -9.007  -3.979
ATOM    787  O   HIE A  47      -5.021  -7.983  -3.422
ATOM    788  N   ILE A  48      -6.118  -8.968  -5.134
ATOM    789  HN  ILE A  48      -6.451  -9.811  -5.556
ATOM    790  CA  ILE A  48      -6.377  -7.694  -5.743
ATOM    791  HA  ILE A  48      -5.993  -7.013  -5.120
ATOM    792  CB  ILE A  48      -5.709  -7.517  -7.079
ATOM    793  HB  ILE A  48      -5.954  -8.255  -7.707
ATOM    794  CG2 ILE A  48      -6.197  -6.191  -7.686
ATOM    795 HG21 ILE A  48      -6.173  -5.482  -6.981
ATOM    796 HG22 ILE A  48      -5.595  -5.939  -8.444
ATOM    797 HG23 ILE A  48      -7.132  -6.310  -8.019
ATOM    798  CG1 ILE A  48      -4.177  -7.586  -6.922
ATOM    799 HG11 ILE A  48      -3.986  -8.468  -6.492
ATOM    800 HG12 ILE A  48      -3.911  -6.738  -6.464
ATOM    801  CD1 ILE A  48      -3.423  -7.597  -8.249
ATOM    802 HD11 ILE A  48      -2.914  -6.741  -8.341
ATOM    803 HD12 ILE A  48      -2.792  -8.372  -8.258
ATOM    804 HD13 ILE A  48      -4.081  -7.684  -8.997
ATOM    805  C   ILE A  48      -7.855  -7.495  -5.922
ATOM    806  O   ILE A  48      -8.530  -8.269  -6.602
ATOM    807  N   GLY A  49      -8.387  -6.416  -5.309
ATOM    808  HN  GLY A  49      -7.782  -5.820  -4.781
ATOM    809  CA  GLY A  49      -9.783  -6.085  -5.381
ATOM    810  HA1 GLY A  49      -9.980  -5.486  -4.605
ATOM    811  HA2 GLY A  49     -10.281  -6.946  -5.487
ATOM    812  C   GLY A  49     -10.028  -5.282  -6.626
ATOM    813  O   GLY A  49      -9.098  -4.855  -7.305
ATOM    814  N   ALA A  50     -11.318  -5.006  -6.906
ATOM    815  HN  ALA A  50     -12.009  -5.281  -6.237
ATOM    816  CA  ALA A  50     -11.768  -4.343  -8.102
ATOM    817  HA  ALA A  50     -11.462  -4.922  -8.858
ATOM    818  CB  ALA A  50     -13.298  -4.195  -8.144
ATOM    819  HB1 ALA A  50     -13.572  -3.469  -7.514
ATOM    820  HB2 ALA A  50     -13.577  -3.961  -9.075
ATOM    821  HB3 ALA A  50     -13.716  -5.061  -7.870
ATOM    822  C   ALA A  50     -11.181  -2.963  -8.224
ATOM    823  O   ALA A  50     -10.811  -2.542  -9.318
ATOM    824  N   LEU A  51     -11.085  -2.216  -7.110
ATOM    825  HN  LEU A  51     -11.366  -2.611  -6.235
ATOM    826  CA  LEU A  51     -10.590  -0.864  -7.139
ATOM    827  HA  LEU A  51     -11.188  -0.358  -7.761
ATOM    828  CB  LEU A  51     -10.614  -0.197  -5.750
ATOM    829  HB1 LEU A  51     -10.256   0.727  -5.886
ATOM    830  HB2 LEU A  51     -10.143  -0.831  -5.136
ATOM    831  CG  LEU A  51     -12.026  -0.016  -5.161
ATOM    832  HG  LEU A  51     -12.423  -0.923  -5.022
ATOM    833  CD1 LEU A  51     -11.977   0.655  -3.778
ATOM    834 HD11 LEU A  51     -12.022   1.647  -3.896
ATOM    835 HD12 LEU A  51     -12.756   0.340  -3.236
ATOM    836 HD13 LEU A  51     -11.122   0.403  -3.324
ATOM    837  CD2 LEU A  51     -12.943   0.726  -6.142
ATOM    838 HD21 LEU A  51     -13.175   1.620  -5.758
ATOM    839 HD22 LEU A  51     -12.463   0.842  -7.012
ATOM    840 HD23 LEU A  51     -13.775   0.188  -6.280
ATOM    841  C   LEU A  51      -9.160  -0.859  -7.595
ATOM    842  O   LEU A  51      -8.748   0.020  -8.354
ATOM    843  N   ARG A  52      -8.353  -1.824  -7.115
ATOM    844  HN  ARG A  52      -8.732  -2.511  -6.495
ATOM    845  CA  ARG A  52      -6.963  -1.895  -7.469
ATOM    846  HA  ARG A  52      -6.573  -1.010  -7.216
ATOM    847  CB  ARG A  52      -6.185  -2.992  -6.721
ATOM    848  HB1 ARG A  52      -5.293  -3.047  -7.169
ATOM    849  HB2 ARG A  52      -6.787  -3.790  -6.706
ATOM    850  CG  ARG A  52      -5.895  -2.661  -5.255
ATOM    851  HG1 ARG A  52      -6.757  -2.792  -4.766
ATOM    852  HG2 ARG A  52      -5.452  -1.765  -5.256
ATOM    853  CD  ARG A  52      -4.895  -3.627  -4.615
ATOM    854  HD1 ARG A  52      -5.243  -4.553  -4.761
ATOM    855  HD2 ARG A  52      -4.719  -3.299  -3.687
ATOM    856  NE  ARG A  52      -3.618  -3.510  -5.375
ATOM    857  HE  ARG A  52      -3.531  -2.830  -6.103
ATOM    858  CZ  ARG A  52      -2.569  -4.329  -5.079
ATOM    859  NH1 ARG A  52      -2.687  -5.255  -4.081
ATOM    860 HH11 ARG A  52      -1.918  -5.856  -3.864
ATOM    861 HH12 ARG A  52      -3.540  -5.328  -3.564
ATOM    862  NH2 ARG A  52      -1.405  -4.229  -5.785
ATOM    863 HH21 ARG A  52      -0.636  -4.830  -5.568
ATOM    864 HH22 ARG A  52      -1.319  -3.551  -6.515
ATOM    865  C   ARG A  52      -6.836  -2.185  -8.931
ATOM    866  O   ARG A  52      -5.962  -1.638  -9.600
ATOM    867  N   TRP A  53      -7.706  -3.062  -9.467
ATOM    868  HN  TRP A  53      -8.412  -3.470  -8.889
ATOM    869  CA  TRP A  53      -7.636  -3.421 -10.856
ATOM    870  HA  TRP A  53      -6.729  -3.815 -11.005
ATOM    871  CB  TRP A  53      -8.685  -4.470 -11.268
ATOM    872  HB1 TRP A  53      -8.571  -4.592 -12.254
ATOM    873  HB2 TRP A  53      -9.555  -4.139 -10.902
ATOM    874  CG  TRP A  53      -8.483  -5.839 -10.663
ATOM    875  CD1 TRP A  53      -9.091  -6.399  -9.574
ATOM    876  HD1 TRP A  53      -9.781  -5.949  -9.007
ATOM    877  NE1 TRP A  53      -8.614  -7.673  -9.374
ATOM    878  HE1 TRP A  53      -8.902  -8.297  -8.647
ATOM    879  CE2 TRP A  53      -7.672  -7.947 -10.343
ATOM    880  CZ2 TRP A  53      -6.917  -9.062 -10.571
ATOM    881  HZ2 TRP A  53      -6.993  -9.869  -9.986
ATOM    882  CH2 TRP A  53      -6.046  -9.031 -11.640
ATOM    883  HH2 TRP A  53      -5.480  -9.833 -11.832
ATOM    884  CZ3 TRP A  53      -5.938  -7.922 -12.449
ATOM    885  HZ3 TRP A  53      -5.296  -7.935 -13.216
ATOM    886  CE3 TRP A  53      -6.698  -6.793 -12.222
ATOM    887  HE3 TRP A  53      -6.620  -5.986 -12.808
ATOM    888  CD2 TRP A  53      -7.563  -6.823 -11.163
ATOM    889  C   TRP A  53      -7.874  -2.196 -11.686
ATOM    890  O   TRP A  53      -7.179  -1.966 -12.674
ATOM    891  N   HIE A  54      -8.868  -1.371 -11.305
ATOM    892  HN  HIE A  54      -9.405  -1.587 -10.490
ATOM    893  CA  HIE A  54      -9.166  -0.183 -12.057
ATOM    894  HA  HIE A  54      -9.390  -0.511 -12.975
ATOM    895  CB  HIE A  54     -10.370   0.616 -11.535
ATOM    896  HB1 HIE A  54     -10.299   1.527 -11.942
ATOM    897  HB2 HIE A  54     -10.366   0.511 -10.541
ATOM    898  CG  HIE A  54     -11.668   0.044 -12.011
ATOM    899  ND1 HIE A  54     -12.216   0.327 -13.244
ATOM    900  HE2 HIE A  54     -14.393  -1.678 -12.082
ATOM    901  CE1 HIE A  54     -13.370  -0.376 -13.326
ATOM    902  HE1 HIE A  54     -13.977  -0.359 -14.120
ATOM    903  NE2 HIE A  54     -13.602  -1.086 -12.238
ATOM    904  CD2 HIE A  54     -12.527  -0.818 -11.408
ATOM    905  HD2 HIE A  54     -12.401  -1.204 -10.494
ATOM    906  C   HIE A  54      -7.988   0.738 -12.054
ATOM    907  O   HIE A  54      -7.653   1.313 -13.087
ATOM    908  N   PHE A  55      -7.318   0.896 -10.898
ATOM    909  HN  PHE A  55      -7.597   0.372 -10.093
ATOM    910  CA  PHE A  55      -6.210   1.803 -10.800
ATOM    911  HA  PHE A  55      -6.542   2.715 -11.042
ATOM    912  CB  PHE A  55      -5.628   1.868  -9.380
ATOM    913 HCB1 PHE A  55      -5.132   1.013  -9.228
ATOM    914 HCB2 PHE A  55      -6.376   2.127  -8.769
ATOM    915  CG  PHE A  55      -4.623   2.969  -9.328
ATOM    916  CD1 PHE A  55      -3.336   2.773  -9.769
ATOM    917 HCD1 PHE A  55      -3.067   1.882 -10.133
ATOM    918  CE1 PHE A  55      -2.416   3.793  -9.713
ATOM    919 HCE1 PHE A  55      -1.482   3.640 -10.037
ATOM    920  CZ  PHE A  55      -2.774   5.023  -9.213
ATOM    921  HCZ PHE A  55      -2.104   5.765  -9.173
ATOM    922  CE2 PHE A  55      -4.059   5.226  -8.768
ATOM    923 HCE2 PHE A  55      -4.327   6.117  -8.401
ATOM    924  CD2 PHE A  55      -4.974   4.202  -8.828
ATOM    925 HCD2 PHE A  55      -5.908   4.355  -8.504
ATOM    926  C   PHE A  55      -5.125   1.331 -11.725
ATOM    927  O   PHE A  55      -4.499   2.131 -12.418
ATOM    928  N   LEU A  56      -4.875   0.007 -11.750
ATOM    929  HN  LEU A  56      -5.430  -0.592 -11.173
ATOM    930  CA  LEU A  56      -3.851  -0.588 -12.564
ATOM    931  HA  LEU A  56      -2.979  -0.174 -12.303
ATOM    932  CB  LEU A  56      -3.789  -2.115 -12.345
ATOM    933  HB1 LEU A  56      -4.678  -2.464 -12.642
ATOM    934  HB2 LEU A  56      -3.495  -2.238 -11.397
ATOM    935  CG  LEU A  56      -2.747  -2.860 -13.200
ATOM    936  HG  LEU A  56      -2.913  -2.636 -14.160
ATOM    937  CD1 LEU A  56      -1.320  -2.386 -12.892
ATOM    938 HD11 LEU A  56      -1.360  -1.650 -12.216
ATOM    939 HD12 LEU A  56      -0.793  -3.154 -12.529
ATOM    940 HD13 LEU A  56      -0.899  -2.052 -13.735
ATOM    941  CD2 LEU A  56      -2.911  -4.384 -13.062
ATOM    942 HD21 LEU A  56      -3.027  -4.613 -12.095
ATOM    943 HD22 LEU A  56      -3.716  -4.673 -13.580
ATOM    944 HD23 LEU A  56      -2.094  -4.833 -13.423
ATOM    945  C   LEU A  56      -4.141  -0.342 -14.018
ATOM    946  O   LEU A  56      -3.261   0.084 -14.765
ATOM    947  N   LEU A  57      -5.394  -0.578 -14.459
ATOM    948  HN  LEU A  57      -6.098  -0.868 -13.811
ATOM    949  CA  LEU A  57      -5.731  -0.418 -15.848
ATOM    950  HA  LEU A  57      -5.107  -1.012 -16.356
ATOM    951  CB  LEU A  57      -7.164  -0.860 -16.195
ATOM    952  HB1 LEU A  57      -7.290  -0.651 -17.165
ATOM    953  HB2 LEU A  57      -7.757  -0.435 -15.511
ATOM    954  CG  LEU A  57      -7.379  -2.380 -16.057
ATOM    955  HG  LEU A  57      -7.260  -2.620 -15.093
ATOM    956  CD1 LEU A  57      -8.813  -2.784 -16.432
ATOM    957 HD11 LEU A  57      -9.456  -2.217 -15.917
ATOM    958 HD12 LEU A  57      -8.945  -2.644 -17.413
ATOM    959 HD13 LEU A  57      -8.950  -3.748 -16.204
ATOM    960  CD2 LEU A  57      -6.317  -3.170 -16.843
ATOM    961 HD21 LEU A  57      -5.409  -2.834 -16.591
ATOM    962 HD22 LEU A  57      -6.398  -4.140 -16.614
ATOM    963 HD23 LEU A  57      -6.471  -3.037 -17.822
ATOM    964  C   LEU A  57      -5.569   1.017 -16.239
ATOM    965  O   LEU A  57      -5.083   1.314 -17.329
ATOM    966  N   GLN A  58      -5.967   1.949 -15.353
ATOM    967  HN  GLN A  58      -6.334   1.654 -14.471
ATOM    968  CA  GLN A  58      -5.881   3.355 -15.636
ATOM    969  HA  GLN A  58      -6.426   3.532 -16.456
ATOM    970  CB  GLN A  58      -6.420   4.212 -14.477
ATOM    971  HB1 GLN A  58      -6.337   5.162 -14.778
ATOM    972  HB2 GLN A  58      -5.935   3.903 -13.659
ATOM    973  CG  GLN A  58      -7.908   3.992 -14.189
ATOM    974  HG1 GLN A  58      -8.011   3.045 -13.884
ATOM    975  HG2 GLN A  58      -8.413   4.318 -14.988
ATOM    976  CD  GLN A  58      -8.298   4.884 -13.018
ATOM    977  OE1 GLN A  58      -8.006   6.077 -13.003
ATOM    978  NE2 GLN A  58      -8.974   4.286 -11.998
ATOM    979 HE21 GLN A  58      -9.230   4.872 -11.229
ATOM    980 HE22 GLN A  58      -9.212   3.315 -12.010
ATOM    981  C   GLN A  58      -4.437   3.719 -15.815
ATOM    982  O   GLN A  58      -4.092   4.514 -16.688
ATOM    983  N   SER A  59      -3.552   3.149 -14.974
ATOM    984  HN  SER A  59      -3.884   2.500 -14.289
ATOM    985  CA  SER A  59      -2.147   3.443 -15.029
ATOM    986  HA  SER A  59      -2.057   4.435 -14.946
ATOM    987  CB  SER A  59      -1.364   2.778 -13.884
ATOM    988  HB1 SER A  59      -0.405   3.036 -14.004
ATOM    989  HB2 SER A  59      -1.625   1.813 -13.880
ATOM    990  OG  SER A  59      -1.779   3.317 -12.639
ATOM    991  HG  SER A  59      -1.980   4.293 -12.559
ATOM    992  C   SER A  59      -1.574   2.947 -16.327
ATOM    993  O   SER A  59      -0.705   3.592 -16.912
ATOM    994  N   LEU A  60      -2.028   1.771 -16.796
ATOM    995  HN  LEU A  60      -2.727   1.284 -16.272
ATOM    996  CA  LEU A  60      -1.551   1.187 -18.017
ATOM    997  HA  LEU A  60      -0.554   1.147 -17.949
ATOM    998  CB  LEU A  60      -2.069  -0.244 -18.233
ATOM    999  HB1 LEU A  60      -1.698  -0.542 -19.112
ATOM   1000  HB2 LEU A  60      -3.059  -0.203 -18.096
ATOM   1001  CG  LEU A  60      -1.535  -1.242 -17.184
ATOM   1002  HG  LEU A  60      -1.873  -0.953 -16.289
ATOM   1003  CD1 LEU A  60      -2.078  -2.658 -17.419
ATOM   1004 HD11 LEU A  60      -2.608  -2.940 -16.620
ATOM   1005 HD12 LEU A  60      -2.662  -2.652 -18.231
ATOM   1006 HD13 LEU A  60      -1.309  -3.283 -17.556
ATOM   1007  CD2 LEU A  60      -0.001  -1.211 -17.120
ATOM   1008 HD21 LEU A  60       0.283  -0.506 -16.470
ATOM   1009 HD22 LEU A  60       0.330  -2.105 -16.820
ATOM   1010 HD23 LEU A  60       0.359  -1.002 -18.029
ATOM   1011  C   LEU A  60      -1.981   2.031 -19.182
ATOM   1012  O   LEU A  60      -1.225   2.214 -20.137
ATOM   1013  N   GLU A  61      -3.224   2.553 -19.142
ATOM   1014  HN  GLU A  61      -3.811   2.365 -18.355
ATOM   1015  CA  GLU A  61      -3.718   3.374 -20.211
ATOM   1016  HA  GLU A  61      -3.618   2.834 -21.046
ATOM   1017  CB  GLU A  61      -5.204   3.739 -20.073
ATOM   1018  HB1 GLU A  61      -5.395   4.402 -20.797
ATOM   1019  HB2 GLU A  61      -5.339   3.993 -19.115
ATOM   1020  CG  GLU A  61      -6.131   2.551 -20.331
ATOM   1021  HG1 GLU A  61      -6.065   1.948 -19.536
ATOM   1022  HG2 GLU A  61      -5.915   2.202 -21.243
ATOM   1023  CD  GLU A  61      -7.557   3.073 -20.379
ATOM   1024  OE1 GLU A  61      -7.738   4.317 -20.288
ATOM   1025  OE2 GLU A  61      -8.487   2.232 -20.511
ATOM   1026  C   GLU A  61      -2.928   4.645 -20.270
ATOM   1027  O   GLU A  61      -2.620   5.132 -21.356
ATOM   1028  N   ASP A  62      -2.592   5.228 -19.103
ATOM   1029  HN  ASP A  62      -2.870   4.801 -18.243
ATOM   1030  CA  ASP A  62      -1.841   6.454 -19.072
ATOM   1031  HA  ASP A  62      -2.350   7.123 -19.614
ATOM   1032  CB  ASP A  62      -1.670   7.014 -17.649
ATOM   1033  HB1 ASP A  62      -0.977   6.454 -17.195
ATOM   1034  HB2 ASP A  62      -2.585   7.095 -17.254
ATOM   1035  CG  ASP A  62      -1.104   8.425 -17.756
ATOM   1036  OD1 ASP A  62      -1.219   9.030 -18.856
ATOM   1037  OD2 ASP A  62      -0.544   8.914 -16.740
ATOM   1038  C   ASP A  62      -0.468   6.196 -19.626
ATOM   1039  O   ASP A  62       0.043   6.969 -20.433
ATOM   1040  N   LEU A  63       0.152   5.068 -19.226
ATOM   1041  HN  LEU A  63      -0.330   4.438 -18.617
ATOM   1042  CA  LEU A  63       1.485   4.745 -19.649
ATOM   1043  HA  LEU A  63       2.098   5.481 -19.362
ATOM   1044  CB  LEU A  63       1.989   3.437 -19.009
ATOM   1045  HB1 LEU A  63       1.416   2.712 -19.391
ATOM   1046  HB2 LEU A  63       1.993   3.604 -18.023
ATOM   1047  CG  LEU A  63       3.440   3.056 -19.372
ATOM   1048  HG  LEU A  63       3.511   3.027 -20.369
ATOM   1049  CD1 LEU A  63       4.437   4.120 -18.884
ATOM   1050 HD11 LEU A  63       4.004   4.668 -18.168
ATOM   1051 HD12 LEU A  63       5.248   3.663 -18.520
ATOM   1052 HD13 LEU A  63       4.692   4.705 -19.654
ATOM   1053  CD2 LEU A  63       3.790   1.654 -18.850
ATOM   1054 HD21 LEU A  63       3.979   1.709 -17.870
ATOM   1055 HD22 LEU A  63       3.016   1.043 -19.014
ATOM   1056 HD23 LEU A  63       4.598   1.318 -19.335
ATOM   1057  C   LEU A  63       1.476   4.585 -21.142
ATOM   1058  O   LEU A  63       2.383   5.047 -21.828
ATOM   1059  N   HIS A  64       0.428   3.944 -21.691
ATOM   1060  HN  HIS A  64      -0.294   3.603 -21.089
ATOM   1061  CA  HIS A  64       0.302   3.729 -23.104
ATOM   1062  HA  HIS A  64       1.078   3.182 -23.419
ATOM   1063  CB  HIS A  64      -1.013   2.988 -23.416
ATOM   1064  HB1 HIS A  64      -1.742   3.594 -23.097
ATOM   1065  HB2 HIS A  64      -0.908   2.078 -23.015
ATOM   1066  CG  HIS A  64      -1.296   2.753 -24.868
ATOM   1067  ND1 HIS A  64      -0.790   1.707 -25.607
ATOM   1068  HD1 HIS A  64      -0.165   0.996 -25.285
ATOM   1069  CE1 HIS A  64      -1.303   1.828 -26.857
ATOM   1070  HE1 HIS A  64      -1.101   1.197 -27.606
ATOM   1071  NE2 HIS A  64      -2.100   2.876 -26.972
ATOM   1072  CD2 HIS A  64      -2.093   3.458 -25.718
ATOM   1073  HD2 HIS A  64      -2.602   4.282 -25.470
ATOM   1074  C   HIS A  64       0.268   5.059 -23.799
ATOM   1075  O   HIS A  64       0.964   5.263 -24.792
ATOM   1076  N   LYS A  65      -0.536   6.008 -23.287
ATOM   1077  HN  LYS A  65      -1.049   5.811 -22.451
ATOM   1078  CA  LYS A  65      -0.680   7.297 -23.906
ATOM   1079  HA1 LYS A  65      -0.941   7.132 -24.857
ATOM   1080  CB  LYS A  65      -1.792   8.140 -23.253
ATOM   1081  HB1 LYS A  65      -1.816   9.007 -23.751
ATOM   1082  HB2 LYS A  65      -1.609   8.133 -22.270
ATOM   1083  CG  LYS A  65      -3.173   7.501 -23.437
ATOM   1084  HG1 LYS A  65      -3.080   6.560 -23.112
ATOM   1085  HG2 LYS A  65      -3.428   7.679 -24.388
ATOM   1086  CD  LYS A  65      -4.287   8.123 -22.588
ATOM   1087  HD1 LYS A  65      -4.459   9.028 -22.978
ATOM   1088  HD2 LYS A  65      -3.990   8.037 -21.637
ATOM   1089  CE  LYS A  65      -5.612   7.363 -22.686
ATOM   1090  HE1 LYS A  65      -6.296   7.918 -22.212
ATOM   1091  HE2 LYS A  65      -5.429   6.428 -22.382
ATOM   1092  NZ  LYS A  65      -6.046   7.272 -24.097
ATOM   1093  HZ1 LYS A  65      -6.396   8.162 -24.388
ATOM   1094  HZ2 LYS A  65      -5.263   7.012 -24.662
ATOM   1095  HZ3 LYS A  65      -6.765   6.581 -24.172
ATOM   1096  C   LYS A  65       0.619   8.053 -23.862
ATOM   1097  O   LYS A  65       0.990   8.706 -24.835
ATOM   1098  N   ASN A  66       1.350   7.980 -22.732
ATOM   1099  HN  ASN A  66       1.022   7.409 -21.980
ATOM   1100  CA  ASN A  66       2.587   8.697 -22.573
ATOM   1101  HA  ASN A  66       2.378   9.666 -22.704
ATOM   1102  CB  ASN A  66       3.206   8.505 -21.177
ATOM   1103  HB1 ASN A  66       4.073   9.003 -21.172
ATOM   1104  HB2 ASN A  66       3.192   7.524 -20.985
ATOM   1105  CG  ASN A  66       2.307   9.172 -20.145
ATOM   1106  OD1 ASN A  66       1.584  10.120 -20.448
ATOM   1107  ND2 ASN A  66       2.358   8.667 -18.883
ATOM   1108 HD21 ASN A  66       1.768   9.105 -18.205
ATOM   1109 HD22 ASN A  66       2.946   7.896 -18.637
ATOM   1110  C   ASN A  66       3.582   8.192 -23.571
ATOM   1111  O   ASN A  66       4.296   8.979 -24.193
ATOM   1112  N   LEU A  67       3.670   6.859 -23.745
ATOM   1113  HN  LEU A  67       3.088   6.245 -23.212
ATOM   1114  CA  LEU A  67       4.599   6.324 -24.695
ATOM   1115  HA  LEU A  67       5.477   6.726 -24.436
ATOM   1116  CB  LEU A  67       4.821   4.800 -24.637
ATOM   1117  HB1 LEU A  67       5.314   4.562 -25.474
ATOM   1118  HB2 LEU A  67       3.924   4.398 -24.454
ATOM   1119  CG  LEU A  67       5.730   4.359 -23.469
ATOM   1120  HG  LEU A  67       6.437   5.060 -23.374
ATOM   1121  CD1 LEU A  67       5.010   4.344 -22.117
ATOM   1122 HD11 LEU A  67       5.186   5.208 -21.645
ATOM   1123 HD12 LEU A  67       4.028   4.234 -22.272
ATOM   1124 HD13 LEU A  67       5.357   3.581 -21.572
ATOM   1125  CD2 LEU A  67       6.452   3.045 -23.784
ATOM   1126 HD21 LEU A  67       7.152   2.883 -23.088
ATOM   1127 HD22 LEU A  67       5.787   2.299 -23.778
ATOM   1128 HD23 LEU A  67       6.878   3.116 -24.686
ATOM   1129  C   LEU A  67       4.203   6.720 -26.087
ATOM   1130  O   LEU A  67       5.064   6.982 -26.922
ATOM   1131  N   CYS A  68       2.890   6.788 -26.379
ATOM   1132  HN  CYS A  68       2.220   6.605 -25.660
ATOM   1133  CA  CYS A  68       2.429   7.118 -27.702
ATOM   1134  HA  CYS A  68       2.806   6.423 -28.314
ATOM   1135  CB  CYS A  68       0.895   7.096 -27.819
ATOM   1136  HB1 CYS A  68       0.683   7.370 -28.757
ATOM   1137  HB2 CYS A  68       0.549   7.635 -27.051
ATOM   1138  SG  CYS A  68       0.210   5.424 -27.614
ATOM   1139  HSG CYS A  68      -0.362   5.073 -26.459
ATOM   1140  C   CYS A  68       2.898   8.495 -28.078
ATOM   1141  O   CYS A  68       3.243   8.744 -29.232
ATOM   1142  N   GLN A  69       2.922   9.433 -27.115
ATOM   1143  HN  GLN A  69       2.649   9.186 -26.185
ATOM   1144  CA  GLN A  69       3.331  10.781 -27.393
ATOM   1145  HA  GLN A  69       2.734  11.159 -28.101
ATOM   1146  CB  GLN A  69       3.213  11.674 -26.149
ATOM   1147  HB1 GLN A  69       3.491  12.591 -26.436
ATOM   1148  HB2 GLN A  69       3.713  11.205 -25.421
ATOM   1149  CG  GLN A  69       1.767  11.799 -25.662
ATOM   1150  HG1 GLN A  69       1.450  10.875 -25.447
ATOM   1151  HG2 GLN A  69       1.278  12.351 -26.338
ATOM   1152  CD  GLN A  69       1.763  12.584 -24.361
ATOM   1153  OE1 GLN A  69       2.701  12.507 -23.571
ATOM   1154  NE2 GLN A  69       0.670  13.360 -24.129
ATOM   1155 HE21 GLN A  69       0.667  13.877 -23.273
ATOM   1156 HE22 GLN A  69      -0.093  13.423 -24.772
ATOM   1157  C   GLN A  69       4.762  10.756 -27.848
ATOM   1158  O   GLN A  69       5.165  11.509 -28.735
ATOM   1159  N   LEU A  70       5.569   9.881 -27.225
ATOM   1160  HN  LEU A  70       5.165   9.320 -26.502
ATOM   1161  CA  LEU A  70       6.964   9.682 -27.509
ATOM   1162  HA  LEU A  70       7.389  10.587 -27.495
ATOM   1163  CB  LEU A  70       7.662   8.811 -26.456
ATOM   1164  HB1 LEU A  70       8.621   8.754 -26.733
ATOM   1165  HB2 LEU A  70       7.114   7.978 -26.376
ATOM   1166  CG  LEU A  70       7.657   9.463 -25.064
ATOM   1167  HG  LEU A  70       6.709   9.540 -24.755
ATOM   1168  CD1 LEU A  70       8.368   8.580 -24.027
ATOM   1169 HD11 LEU A  70       8.511   9.110 -23.191
ATOM   1170 HD12 LEU A  70       7.797   7.783 -23.832
ATOM   1171 HD13 LEU A  70       9.248   8.285 -24.399
ATOM   1172  CD2 LEU A  70       8.211  10.897 -25.123
ATOM   1173 HD21 LEU A  70       8.035  11.350 -24.249
ATOM   1174 HD22 LEU A  70       9.195  10.859 -25.295
ATOM   1175 HD23 LEU A  70       7.754  11.392 -25.862
ATOM   1176  C   LEU A  70       7.135   9.038 -28.858
ATOM   1177  O   LEU A  70       8.203   9.144 -29.459
ATOM   1178  N   GLY A  71       6.115   8.313 -29.363
ATOM   1179  HN  GLY A  71       5.258   8.227 -28.856
ATOM   1180  CA  GLY A  71       6.272   7.664 -30.639
ATOM   1181  HA1 GLY A  71       7.136   7.988 -31.024
ATOM   1182  HA2 GLY A  71       5.418   7.802 -31.141
ATOM   1183  C   GLY A  71       6.419   6.182 -30.428
ATOM   1184  O   GLY A  71       6.759   5.454 -31.360
ATOM   1185  N   SER A  72       6.204   5.705 -29.181
ATOM   1186  HN  SER A  72       5.983   6.351 -28.451
ATOM   1187  CA  SER A  72       6.281   4.303 -28.864
ATOM   1188  HA  SER A  72       6.647   3.816 -29.657
ATOM   1189  CB  SER A  72       7.222   4.017 -27.678
ATOM   1190  HB1 SER A  72       6.764   4.368 -26.861
ATOM   1191  HB2 SER A  72       8.121   4.370 -27.938
ATOM   1192  OG  SER A  72       7.380   2.618 -27.482
ATOM   1193  HG  SER A  72       6.585   2.014 -27.529
ATOM   1194  C   SER A  72       4.893   3.847 -28.501
ATOM   1195  O   SER A  72       3.917   4.529 -28.813
ATOM   1196  N   CYS A  73       4.753   2.647 -27.887
ATOM   1197  HN  CYS A  73       5.555   2.068 -27.742
ATOM   1198  CA  CYS A  73       3.459   2.199 -27.441
ATOM   1199  HA  CYS A  73       2.968   3.008 -27.117
ATOM   1200  CB  CYS A  73       2.615   1.556 -28.552
ATOM   1201  HB1 CYS A  73       2.565   2.231 -29.288
ATOM   1202  HB2 CYS A  73       1.777   1.233 -28.112
ATOM   1203  SG  CYS A  73       3.408   0.085 -29.270
ATOM   1204  HSG CYS A  73       4.567  -0.358 -28.775
ATOM   1205  C   CYS A  73       3.657   1.171 -26.369
ATOM   1206  O   CYS A  73       4.728   0.574 -26.247
ATOM   1207  N   LEU A  74       2.615   0.942 -25.541
ATOM   1208  HN  LEU A  74       1.773   1.470 -25.646
ATOM   1209  CA  LEU A  74       2.707  -0.055 -24.510
ATOM   1210  HA  LEU A  74       3.673  -0.206 -24.299
ATOM   1211  CB  LEU A  74       2.028   0.365 -23.192
ATOM   1212  HB1 LEU A  74       1.054   0.450 -23.402
ATOM   1213  HB2 LEU A  74       2.540   1.158 -22.863
ATOM   1214  CG  LEU A  74       2.125  -0.689 -22.076
ATOM   1215  HG  LEU A  74       1.799  -1.560 -22.442
ATOM   1216  CD1 LEU A  74       3.585  -0.912 -21.644
ATOM   1217 HD11 LEU A  74       3.820  -0.246 -20.936
ATOM   1218 HD12 LEU A  74       3.680  -1.840 -21.284
ATOM   1219 HD13 LEU A  74       4.181  -0.792 -22.438
ATOM   1220  CD2 LEU A  74       1.206  -0.337 -20.895
ATOM   1221 HD21 LEU A  74       1.549   0.491 -20.451
ATOM   1222 HD22 LEU A  74       0.280  -0.181 -21.238
ATOM   1223 HD23 LEU A  74       1.205  -1.097 -20.246
ATOM   1224  C   LEU A  74       2.013  -1.280 -25.035
ATOM   1225  O   LEU A  74       0.947  -1.184 -25.642
ATOM   1226  N   LEU A  75       2.630  -2.464 -24.837
ATOM   1227  HN  LEU A  75       3.504  -2.476 -24.352
ATOM   1228  CA  LEU A  75       2.078  -3.705 -25.297
ATOM   1229  HA  LEU A  75       1.336  -3.484 -25.930
ATOM   1230  CB  LEU A  75       3.114  -4.576 -26.020
ATOM   1231  HB1 LEU A  75       2.609  -5.359 -26.384
ATOM   1232  HB2 LEU A  75       3.857  -4.720 -25.366
ATOM   1233  CG  LEU A  75       3.752  -3.879 -27.239
ATOM   1234  HG  LEU A  75       4.257  -3.080 -26.912
ATOM   1235  CD1 LEU A  75       4.781  -4.787 -27.926
ATOM   1236 HD11 LEU A  75       5.694  -4.556 -27.591
ATOM   1237 HD12 LEU A  75       4.569  -5.740 -27.710
ATOM   1238 HD13 LEU A  75       4.734  -4.643 -28.914
ATOM   1239  CD2 LEU A  75       2.684  -3.346 -28.202
ATOM   1240 HD21 LEU A  75       2.350  -2.467 -27.863
ATOM   1241 HD22 LEU A  75       3.091  -3.230 -29.108
ATOM   1242 HD23 LEU A  75       1.931  -4.002 -28.248
ATOM   1243  C   LEU A  75       1.621  -4.492 -24.100
ATOM   1244  O   LEU A  75       2.436  -4.924 -23.284
ATOM   1245  N   VAL A  76       0.296  -4.721 -23.963
ATOM   1246  HN  VAL A  76      -0.344  -4.364 -24.643
ATOM   1247  CA  VAL A  76      -0.197  -5.477 -22.842
ATOM   1248  HA  VAL A  76       0.498  -5.443 -22.123
ATOM   1249  CB  VAL A  76      -1.472  -4.928 -22.268
ATOM   1250  HB  VAL A  76      -2.217  -4.927 -22.936
ATOM   1251  CG1 VAL A  76      -1.922  -5.832 -21.107
ATOM   1252 HG11 VAL A  76      -1.989  -5.283 -20.274
ATOM   1253 HG12 VAL A  76      -2.814  -6.227 -21.329
ATOM   1254 HG13 VAL A  76      -1.248  -6.560 -20.982
ATOM   1255  CG2 VAL A  76      -1.236  -3.463 -21.862
ATOM   1256 HG21 VAL A  76      -1.442  -3.358 -20.889
ATOM   1257 HG22 VAL A  76      -0.280  -3.227 -22.036
ATOM   1258 HG23 VAL A  76      -1.836  -2.874 -22.403
ATOM   1259  C   VAL A  76      -0.487  -6.862 -23.332
ATOM   1260  O   VAL A  76      -1.304  -7.051 -24.229
ATOM   1261  N   ILE A  77       0.171  -7.880 -22.733
ATOM   1262  HN  ILE A  77       0.784  -7.695 -21.965
ATOM   1263  CA  ILE A  77      -0.010  -9.229 -23.199
ATOM   1264  HA  ILE A  77      -0.596  -9.196 -24.009
ATOM   1265  CB  ILE A  77       1.287  -9.879 -23.589
ATOM   1266  HB  ILE A  77       1.925  -9.905 -22.819
ATOM   1267  CG2 ILE A  77       0.998 -11.328 -24.009
ATOM   1268 HG21 ILE A  77       0.619 -11.824 -23.228
ATOM   1269 HG22 ILE A  77       0.340 -11.324 -24.762
ATOM   1270 HG23 ILE A  77       1.851 -11.758 -24.305
ATOM   1271  CG1 ILE A  77       1.974  -9.055 -24.692
ATOM   1272 HG11 ILE A  77       2.017  -8.117 -24.347
ATOM   1273 HG12 ILE A  77       1.475  -9.255 -25.535
ATOM   1274  CD1 ILE A  77       3.421  -9.472 -24.953
ATOM   1275 HD11 ILE A  77       4.028  -8.910 -24.391
ATOM   1276 HD12 ILE A  77       3.530 -10.437 -24.714
ATOM   1277 HD13 ILE A  77       3.630  -9.335 -25.921
ATOM   1278  C   ILE A  77      -0.624 -10.036 -22.091
ATOM   1279  O   ILE A  77      -0.155 -10.013 -20.953
ATOM   1280  N   GLN A  78      -1.707 -10.781 -22.400
ATOM   1281  HN  GLN A  78      -2.059 -10.786 -23.336
ATOM   1282  CA  GLN A  78      -2.354 -11.566 -21.385
ATOM   1283  HA  GLN A  78      -2.100 -11.162 -20.506
ATOM   1284  CB  GLN A  78      -3.888 -11.555 -21.479
ATOM   1285  HB1 GLN A  78      -4.216 -12.122 -20.723
ATOM   1286  HB2 GLN A  78      -4.109 -11.803 -22.422
ATOM   1287  CG  GLN A  78      -4.486 -10.165 -21.256
ATOM   1288  HG1 GLN A  78      -4.174  -9.589 -22.012
ATOM   1289  HG2 GLN A  78      -4.279  -9.907 -20.312
ATOM   1290  CD  GLN A  78      -6.000 -10.261 -21.368
ATOM   1291  OE1 GLN A  78      -6.636 -11.089 -20.713
ATOM   1292  NE2 GLN A  78      -6.599  -9.392 -22.223
ATOM   1293 HE21 GLN A  78      -7.594  -9.455 -22.297
ATOM   1294 HE22 GLN A  78      -6.083  -8.720 -22.754
ATOM   1295  C   GLN A  78      -1.906 -12.989 -21.526
ATOM   1296  O   GLN A  78      -2.002 -13.577 -22.602
ATOM   1297  N   GLY A  79      -1.402 -13.575 -20.421
ATOM   1298  HN  GLY A  79      -1.338 -13.051 -19.572
ATOM   1299  CA  GLY A  79      -0.956 -14.941 -20.444
ATOM   1300  HA1 GLY A  79      -0.496 -15.083 -21.320
ATOM   1301  HA2 GLY A  79      -1.741 -15.508 -20.194
ATOM   1302  C   GLY A  79       0.076 -15.126 -19.374
ATOM   1303  O   GLY A  79       0.421 -14.189 -18.656
ATOM   1304  N   GLU A  80       0.592 -16.366 -19.239
ATOM   1305  HN  GLU A  80       0.260 -17.101 -19.830
ATOM   1306  CA  GLU A  80       1.608 -16.651 -18.264
ATOM   1307  HA  GLU A  80       1.313 -16.282 -17.383
ATOM   1308  CB  GLU A  80       1.842 -18.156 -18.052
ATOM   1309  HB1 GLU A  80       2.306 -18.480 -18.876
ATOM   1310  HB2 GLU A  80       0.954 -18.538 -17.796
ATOM   1311  CG  GLU A  80       2.783 -18.470 -16.891
ATOM   1312  HG1 GLU A  80       2.344 -18.133 -16.058
ATOM   1313  HG2 GLU A  80       3.690 -18.136 -17.149
ATOM   1314  CD  GLU A  80       2.884 -19.981 -16.763
ATOM   1315  OE1 GLU A  80       2.425 -20.692 -17.698
ATOM   1316  OE2 GLU A  80       3.426 -20.448 -15.725
ATOM   1317  C   GLU A  80       2.878 -16.030 -18.763
ATOM   1318  O   GLU A  80       3.166 -16.064 -19.959
ATOM   1319  N   TYR A  81       3.689 -15.470 -17.843
ATOM   1320  HN  TYR A  81       3.472 -15.572 -16.872
ATOM   1321  CA  TYR A  81       4.858 -14.731 -18.228
ATOM   1322  HA  TYR A  81       4.515 -14.027 -18.850
ATOM   1323  CB  TYR A  81       5.555 -14.011 -17.051
ATOM   1324 HCB1 TYR A  81       4.853 -13.462 -16.597
ATOM   1325 HCB2 TYR A  81       6.369 -13.569 -17.429
ATOM   1326  CG  TYR A  81       6.036 -14.999 -16.047
ATOM   1327  CD1 TYR A  81       5.190 -15.481 -15.074
ATOM   1328 HCD1 TYR A  81       4.241 -15.168 -15.042
ATOM   1329  CE1 TYR A  81       5.641 -16.391 -14.145
ATOM   1330 HCE1 TYR A  81       5.018 -16.740 -13.445
ATOM   1331  CZ  TYR A  81       6.945 -16.820 -14.178
ATOM   1332  OH  TYR A  81       7.404 -17.754 -13.225
ATOM   1333  HOH TYR A  81       8.297 -17.629 -12.792
ATOM   1334  CE2 TYR A  81       7.799 -16.341 -15.143
ATOM   1335 HCE2 TYR A  81       8.749 -16.652 -15.172
ATOM   1336  CD2 TYR A  81       7.342 -15.431 -16.070
ATOM   1337 HCD2 TYR A  81       7.966 -15.080 -16.768
ATOM   1338  C   TYR A  81       5.857 -15.587 -18.952
ATOM   1339  O   TYR A  81       6.439 -15.142 -19.939
ATOM   1340  N   GLU A  82       6.105 -16.830 -18.496
ATOM   1341  HN  GLU A  82       5.608 -17.191 -17.707
ATOM   1342  CA  GLU A  82       7.099 -17.631 -19.165
ATOM   1343  HA  GLU A  82       7.934 -17.082 -19.137
ATOM   1344  CB  GLU A  82       7.359 -18.986 -18.486
ATOM   1345  HB1 GLU A  82       6.540 -19.539 -18.642
ATOM   1346  HB2 GLU A  82       7.653 -18.780 -17.553
ATOM   1347  CG  GLU A  82       8.517 -19.741 -19.142
ATOM   1348  HG1 GLU A  82       9.361 -19.291 -18.851
ATOM   1349  HG2 GLU A  82       8.301 -19.817 -20.115
ATOM   1350  CD  GLU A  82       8.554 -21.156 -18.584
ATOM   1351  OE1 GLU A  82       7.554 -21.565 -17.935
ATOM   1352  OE2 GLU A  82       9.583 -21.844 -18.808
ATOM   1353  C   GLU A  82       6.659 -17.946 -20.564
ATOM   1354  O   GLU A  82       7.437 -17.823 -21.508
ATOM   1355  N   THR A  83       5.385 -18.348 -20.729
ATOM   1356  HN  THR A  83       4.775 -18.372 -19.937
ATOM   1357  CA  THR A  83       4.879 -18.743 -22.013
ATOM   1358  HA  THR A  83       5.449 -19.497 -22.339
ATOM   1359  CB  THR A  83       3.454 -19.211 -21.943
ATOM   1360  HB  THR A  83       2.871 -18.470 -21.610
ATOM   1361  OG1 THR A  83       3.338 -20.304 -21.044
ATOM   1362  HG1 THR A  83       3.046 -20.147 -20.101
ATOM   1363  CG2 THR A  83       3.008 -19.635 -23.353
ATOM   1364 HG21 THR A  83       2.529 -18.872 -23.786
ATOM   1365 HG22 THR A  83       3.815 -19.880 -23.890
ATOM   1366 HG23 THR A  83       2.397 -20.423 -23.278
ATOM   1367  C   THR A  83       4.922 -17.566 -22.934
ATOM   1368  O   THR A  83       5.323 -17.684 -24.092
ATOM   1369  N   VAL A  84       4.511 -16.390 -22.424
ATOM   1370  HN  VAL A  84       4.236 -16.351 -21.463
ATOM   1371  CA  VAL A  84       4.453 -15.191 -23.210
ATOM   1372  HA  VAL A  84       3.839 -15.364 -23.980
ATOM   1373  CB  VAL A  84       3.920 -14.030 -22.415
ATOM   1374  HB  VAL A  84       4.446 -13.877 -21.579
ATOM   1375  CG1 VAL A  84       4.044 -12.753 -23.257
ATOM   1376 HG11 VAL A  84       4.059 -11.961 -22.647
ATOM   1377 HG12 VAL A  84       4.892 -12.793 -23.785
ATOM   1378 HG13 VAL A  84       3.260 -12.693 -23.875
ATOM   1379  CG2 VAL A  84       2.475 -14.349 -21.988
ATOM   1380 HG21 VAL A  84       2.201 -13.713 -21.267
ATOM   1381 HG22 VAL A  84       1.872 -14.248 -22.779
ATOM   1382 HG23 VAL A  84       2.436 -15.288 -21.647
ATOM   1383  C   VAL A  84       5.827 -14.840 -23.685
ATOM   1384  O   VAL A  84       6.024 -14.528 -24.858
ATOM   1385  N   LEU A  85       6.830 -14.899 -22.787
ATOM   1386  HN  LEU A  85       6.640 -15.206 -21.855
ATOM   1387  CA  LEU A  85       8.168 -14.526 -23.152
ATOM   1388  HA  LEU A  85       8.103 -13.596 -23.513
ATOM   1389  CB  LEU A  85       9.141 -14.487 -21.962
ATOM   1390  HB1 LEU A  85      10.046 -14.318 -22.352
ATOM   1391  HB2 LEU A  85       8.970 -15.322 -21.440
ATOM   1392  CG  LEU A  85       8.871 -13.316 -20.991
ATOM   1393  HG  LEU A  85       7.964 -13.448 -20.590
ATOM   1394  CD1 LEU A  85       9.865 -13.313 -19.821
ATOM   1395 HD11 LEU A  85       9.711 -12.496 -19.266
ATOM   1396 HD12 LEU A  85       9.719 -14.133 -19.268
ATOM   1397 HD13 LEU A  85      10.796 -13.308 -20.185
ATOM   1398  CD2 LEU A  85       8.837 -11.973 -21.741
ATOM   1399 HD21 LEU A  85       8.845 -11.228 -21.074
ATOM   1400 HD22 LEU A  85       9.641 -11.910 -22.332
ATOM   1401 HD23 LEU A  85       8.004 -11.929 -22.292
ATOM   1402  C   LEU A  85       8.706 -15.460 -24.194
ATOM   1403  O   LEU A  85       9.342 -15.017 -25.149
ATOM   1404  N   ARG A  86       8.455 -16.775 -24.065
ATOM   1405  HN  ARG A  86       7.883 -17.105 -23.314
ATOM   1406  CA  ARG A  86       9.011 -17.705 -25.009
ATOM   1407  HA  ARG A  86      10.005 -17.622 -24.937
ATOM   1408  CB  ARG A  86       8.623 -19.162 -24.714
ATOM   1409  HB1 ARG A  86       9.015 -19.708 -25.454
ATOM   1410  HB2 ARG A  86       7.634 -19.160 -24.564
ATOM   1411  CG  ARG A  86       9.244 -19.692 -23.424
ATOM   1412  HG1 ARG A  86       8.776 -19.215 -22.680
ATOM   1413  HG2 ARG A  86      10.233 -19.593 -23.537
ATOM   1414  CD  ARG A  86       9.000 -21.180 -23.182
ATOM   1415  HD1 ARG A  86       9.386 -21.676 -23.960
ATOM   1416  HD2 ARG A  86       8.034 -21.290 -22.948
ATOM   1417  NE  ARG A  86       9.793 -21.553 -21.980
ATOM   1418  HE  ARG A  86       9.352 -21.629 -21.086
ATOM   1419  CZ  ARG A  86      11.131 -21.790 -22.115
ATOM   1420  NH1 ARG A  86      11.711 -21.687 -23.344
ATOM   1421 HH11 ARG A  86      12.691 -21.861 -23.443
ATOM   1422 HH12 ARG A  86      11.153 -21.450 -24.140
ATOM   1423  NH2 ARG A  86      11.890 -22.113 -21.032
ATOM   1424 HH21 ARG A  86      12.870 -22.287 -21.131
ATOM   1425 HH22 ARG A  86      11.464 -22.189 -20.130
ATOM   1426  C   ARG A  86       8.520 -17.374 -26.386
ATOM   1427  O   ARG A  86       9.301 -17.363 -27.337
ATOM   1428  N   ASP A  87       7.211 -17.099 -26.532
ATOM   1429  HN  ASP A  87       6.621 -17.082 -25.725
ATOM   1430  CA  ASP A  87       6.644 -16.830 -27.824
ATOM   1431  HA  ASP A  87       6.867 -17.623 -28.391
ATOM   1432  CB  ASP A  87       5.117 -16.641 -27.760
ATOM   1433  HB1 ASP A  87       4.952 -15.747 -27.344
ATOM   1434  HB2 ASP A  87       4.740 -17.465 -27.338
ATOM   1435  CG  ASP A  87       4.566 -16.578 -29.178
ATOM   1436  OD1 ASP A  87       5.349 -16.804 -30.137
ATOM   1437  OD2 ASP A  87       3.346 -16.298 -29.318
ATOM   1438  C   ASP A  87       7.213 -15.566 -28.404
ATOM   1439  O   ASP A  87       7.661 -15.545 -29.549
ATOM   1440  N   HIS A  88       7.213 -14.478 -27.611
ATOM   1441  HN  HIS A  88       6.920 -14.579 -26.660
ATOM   1442  CA  HIS A  88       7.617 -13.177 -28.073
ATOM   1443  HA  HIS A  88       7.145 -13.070 -28.948
ATOM   1444  CB  HIS A  88       7.169 -12.041 -27.145
ATOM   1445  HB1 HIS A  88       7.636 -11.214 -27.458
ATOM   1446  HB2 HIS A  88       7.302 -12.366 -26.209
ATOM   1447  CG  HIS A  88       5.701 -11.794 -27.309
ATOM   1448  ND1 HIS A  88       4.717 -12.498 -26.653
ATOM   1449  HD1 HIS A  88       4.851 -13.224 -25.978
ATOM   1450  CE1 HIS A  88       3.529 -12.015 -27.100
ATOM   1451  HE1 HIS A  88       2.640 -12.351 -26.789
ATOM   1452  NE2 HIS A  88       3.680 -11.053 -27.991
ATOM   1453  CD2 HIS A  88       5.052 -10.915 -28.120
ATOM   1454  HD2 HIS A  88       5.503 -10.260 -28.726
ATOM   1455  C   HIS A  88       9.089 -13.071 -28.319
ATOM   1456  O   HIS A  88       9.511 -12.336 -29.212
ATOM   1457  N   ILE A  89       9.922 -13.771 -27.531
ATOM   1458  HN  ILE A  89       9.566 -14.370 -26.814
ATOM   1459  CA  ILE A  89      11.332 -13.639 -27.743
ATOM   1460  HA  ILE A  89      11.571 -12.675 -27.625
ATOM   1461  CB  ILE A  89      12.157 -14.400 -26.746
ATOM   1462  HB  ILE A  89      11.874 -15.357 -26.687
ATOM   1463  CG2 ILE A  89      13.626 -14.393 -27.206
ATOM   1464 HG21 ILE A  89      14.119 -13.679 -26.709
ATOM   1465 HG22 ILE A  89      14.032 -15.286 -27.013
ATOM   1466 HG23 ILE A  89      13.659 -14.209 -28.188
ATOM   1467  CG1 ILE A  89      11.948 -13.784 -25.350
ATOM   1468 HG11 ILE A  89      10.960 -13.786 -25.198
ATOM   1469 HG12 ILE A  89      12.451 -12.920 -25.357
ATOM   1470  CD1 ILE A  89      12.545 -14.603 -24.206
ATOM   1471 HD11 ILE A  89      12.638 -14.018 -23.401
ATOM   1472 HD12 ILE A  89      11.936 -15.369 -24.002
ATOM   1473 HD13 ILE A  89      13.442 -14.945 -24.484
ATOM   1474  C   ILE A  89      11.641 -14.116 -29.123
ATOM   1475  O   ILE A  89      12.422 -13.488 -29.835
ATOM   1476  N   GLN A  90      11.038 -15.245 -29.542
ATOM   1477  HN  GLN A  90      10.410 -15.730 -28.933
ATOM   1478  CA  GLN A  90      11.293 -15.755 -30.858
ATOM   1479  HA  GLN A  90      12.288 -15.773 -30.961
ATOM   1480  CB  GLN A  90      10.789 -17.197 -31.039
ATOM   1481  HB1 GLN A  90      11.207 -17.722 -30.298
ATOM   1482  HB2 GLN A  90      10.986 -17.432 -31.991
ATOM   1483  CG  GLN A  90       9.282 -17.388 -30.875
ATOM   1484  HG1 GLN A  90       8.844 -17.040 -31.704
ATOM   1485  HG2 GLN A  90       9.029 -17.016 -29.982
ATOM   1486  CD  GLN A  90       9.039 -18.891 -30.828
ATOM   1487  OE1 GLN A  90       9.966 -19.671 -30.618
ATOM   1488  NE2 GLN A  90       7.761 -19.309 -31.021
ATOM   1489 HE21 GLN A  90       7.601 -20.296 -30.990
ATOM   1490 HE22 GLN A  90       7.007 -18.675 -31.192
ATOM   1491  C   GLN A  90      10.730 -14.854 -31.926
ATOM   1492  O   GLN A  90      11.404 -14.591 -32.921
ATOM   1493  N   LYS A  91       9.496 -14.330 -31.763
ATOM   1494  HN  LYS A  91       8.983 -14.493 -30.920
ATOM   1495  CA  LYS A  91       8.928 -13.532 -32.823
ATOM   1496  HA1 LYS A  91       8.950 -14.121 -33.631
ATOM   1497  CB  LYS A  91       7.471 -13.110 -32.559
ATOM   1498  HB1 LYS A  91       7.226 -12.492 -33.306
ATOM   1499  HB2 LYS A  91       7.447 -12.786 -31.613
ATOM   1500  CG  LYS A  91       6.473 -14.270 -32.630
ATOM   1501  HG1 LYS A  91       6.834 -14.978 -32.023
ATOM   1502  HG2 LYS A  91       6.346 -14.462 -33.603
ATOM   1503  CD  LYS A  91       5.086 -13.924 -32.089
ATOM   1504  HD1 LYS A  91       4.721 -13.221 -32.699
ATOM   1505  HD2 LYS A  91       5.212 -13.726 -31.117
ATOM   1506  CE  LYS A  91       4.097 -15.091 -32.154
ATOM   1507  HE1 LYS A  91       4.484 -15.827 -31.598
ATOM   1508  HE2 LYS A  91       3.899 -15.246 -33.122
ATOM   1509  NZ  LYS A  91       2.819 -14.704 -31.516
ATOM   1510  HZ1 LYS A  91       2.740 -15.171 -30.635
ATOM   1511  HZ2 LYS A  91       2.810 -13.713 -31.379
ATOM   1512  HZ3 LYS A  91       2.063 -14.972 -32.113
ATOM   1513  C   LYS A  91       9.728 -12.277 -33.040
ATOM   1514  O   LYS A  91      10.033 -11.911 -34.174
ATOM   1515  N   TRP A  92      10.047 -11.576 -31.939
ATOM   1516  HN  TRP A  92       9.754 -11.965 -31.066
ATOM   1517  CA  TRP A  92      10.762 -10.329 -31.874
ATOM   1518  HA  TRP A  92      10.442  -9.782 -32.648
ATOM   1519  CB  TRP A  92      10.445  -9.572 -30.576
ATOM   1520  HB1 TRP A  92      11.007  -8.745 -30.581
ATOM   1521  HB2 TRP A  92      10.533 -10.232 -29.830
ATOM   1522  CG  TRP A  92       9.007  -9.119 -30.586
ATOM   1523  CD1 TRP A  92       8.161  -9.035 -31.653
ATOM   1524  HD1 TRP A  92       8.402  -9.264 -32.596
ATOM   1525  NE1 TRP A  92       6.929  -8.589 -31.241
ATOM   1526  HE1 TRP A  92       6.136  -8.437 -31.831
ATOM   1527  CE2 TRP A  92       6.970  -8.386 -29.880
ATOM   1528  CZ2 TRP A  92       6.009  -7.957 -29.009
ATOM   1529  HZ2 TRP A  92       5.088  -7.727 -29.324
ATOM   1530  CH2 TRP A  92       6.357  -7.854 -27.679
ATOM   1531  HH2 TRP A  92       5.676  -7.541 -27.017
ATOM   1532  CZ3 TRP A  92       7.625  -8.174 -27.242
ATOM   1533  HZ3 TRP A  92       7.844  -8.090 -26.270
ATOM   1534  CE3 TRP A  92       8.597  -8.608 -28.119
ATOM   1535  HE3 TRP A  92       9.517  -8.839 -27.803
ATOM   1536  CD2 TRP A  92       8.253  -8.709 -29.434
ATOM   1537  C   TRP A  92      12.246 -10.496 -32.045
ATOM   1538  O   TRP A  92      12.947  -9.518 -32.313
ATOM   1539  N   SER A  93      12.777 -11.723 -31.861
ATOM   1540  HN  SER A  93      12.169 -12.492 -31.665
ATOM   1541  CA  SER A  93      14.196 -11.953 -31.940
ATOM   1542  HA  SER A  93      14.356 -12.931 -31.803
ATOM   1543  CB  SER A  93      14.780 -11.580 -33.311
ATOM   1544  HB1 SER A  93      14.723 -10.584 -33.386
ATOM   1545  HB2 SER A  93      14.322 -12.159 -33.985
ATOM   1546  OG  SER A  93      16.158 -11.914 -33.355
ATOM   1547  HG  SER A  93      16.848 -11.190 -33.350
ATOM   1548  C   SER A  93      14.872 -11.127 -30.882
ATOM   1549  O   SER A  93      15.826 -10.398 -31.152
ATOM   1550  N   ILE A  94      14.389 -11.264 -29.627
ATOM   1551  HN  ILE A  94      13.680 -11.952 -29.472
ATOM   1552  CA  ILE A  94      14.828 -10.486 -28.501
ATOM   1553  HA  ILE A  94      14.976  -9.564 -28.859
ATOM   1554  CB  ILE A  94      13.802 -10.456 -27.404
ATOM   1555  HB  ILE A  94      13.542 -11.381 -27.127
ATOM   1556  CG2 ILE A  94      14.419  -9.766 -26.177
ATOM   1557 HG21 ILE A  94      13.886  -8.948 -25.961
ATOM   1558 HG22 ILE A  94      14.400 -10.399 -25.404
ATOM   1559 HG23 ILE A  94      15.363  -9.512 -26.387
ATOM   1560  CG1 ILE A  94      12.505  -9.798 -27.903
ATOM   1561 HG11 ILE A  94      11.893  -9.767 -27.113
ATOM   1562 HG12 ILE A  94      12.238 -10.306 -28.722
ATOM   1563  CD1 ILE A  94      12.685  -8.348 -28.350
ATOM   1564 HD11 ILE A  94      12.667  -7.755 -27.545
ATOM   1565 HD12 ILE A  94      13.563  -8.259 -28.820
ATOM   1566 HD13 ILE A  94      11.940  -8.104 -28.971
ATOM   1567  C   ILE A  94      16.102 -11.022 -27.909
ATOM   1568  O   ILE A  94      16.224 -12.208 -27.609
ATOM   1569  N   THR A  95      17.119 -10.136 -27.844
ATOM   1570  HN  THR A  95      16.945  -9.246 -28.265
ATOM   1571  CA  THR A  95      18.421 -10.302 -27.249
ATOM   1572  HA  THR A  95      18.630 -11.274 -27.360
ATOM   1573  CB  THR A  95      19.443  -9.444 -27.932
ATOM   1574  HB  THR A  95      20.346  -9.609 -27.536
ATOM   1575  OG1 THR A  95      19.122  -8.071 -27.762
ATOM   1576  HG1 THR A  95      18.553  -7.782 -26.992
ATOM   1577  CG2 THR A  95      19.444  -9.796 -29.429
ATOM   1578 HG21 THR A  95      19.459  -8.950 -29.962
ATOM   1579 HG22 THR A  95      20.256 -10.343 -29.634
ATOM   1580 HG23 THR A  95      18.618 -10.319 -29.641
ATOM   1581  C   THR A  95      18.458  -9.955 -25.779
ATOM   1582  O   THR A  95      19.333 -10.438 -25.065
ATOM   1583  N   GLN A  96      17.578  -9.049 -25.290
ATOM   1584  HN  GLN A  96      16.849  -8.685 -25.870
ATOM   1585  CA  GLN A  96      17.709  -8.618 -23.919
ATOM   1586  HA  GLN A  96      18.206  -9.338 -23.434
ATOM   1587  CB  GLN A  96      18.487  -7.292 -23.811
ATOM   1588  HB1 GLN A  96      17.877  -6.594 -24.186
ATOM   1589  HB2 GLN A  96      19.372  -7.467 -24.243
ATOM   1590  CG  GLN A  96      18.812  -6.828 -22.386
ATOM   1591  HG1 GLN A  96      19.436  -7.501 -21.990
ATOM   1592  HG2 GLN A  96      17.943  -6.625 -21.934
ATOM   1593  CD  GLN A  96      19.578  -5.515 -22.504
ATOM   1594  OE1 GLN A  96      19.029  -4.491 -22.906
ATOM   1595  NE2 GLN A  96      20.892  -5.548 -22.153
ATOM   1596 HE21 GLN A  96      21.394  -4.687 -22.230
ATOM   1597 HE22 GLN A  96      21.339  -6.381 -21.826
ATOM   1598  C   GLN A  96      16.350  -8.395 -23.316
ATOM   1599  O   GLN A  96      15.404  -8.011 -24.005
ATOM   1600  N   VAL A  97      16.215  -8.661 -21.999
ATOM   1601  HN  VAL A  97      16.985  -9.056 -21.498
ATOM   1602  CA  VAL A  97      14.988  -8.388 -21.301
ATOM   1603  HA  VAL A  97      14.351  -7.960 -21.942
ATOM   1604  CB  VAL A  97      14.312  -9.618 -20.767
ATOM   1605  HB  VAL A  97      14.903 -10.133 -20.146
ATOM   1606  CG1 VAL A  97      13.076  -9.191 -19.957
ATOM   1607 HG11 VAL A  97      13.329  -8.437 -19.351
ATOM   1608 HG12 VAL A  97      12.359  -8.896 -20.588
ATOM   1609 HG13 VAL A  97      12.756  -9.969 -19.417
ATOM   1610  CG2 VAL A  97      13.977 -10.540 -21.952
ATOM   1611 HG21 VAL A  97      13.191 -10.165 -22.444
ATOM   1612 HG22 VAL A  97      14.769 -10.589 -22.561
ATOM   1613 HG23 VAL A  97      13.758 -11.451 -21.604
ATOM   1614  C   VAL A  97      15.355  -7.526 -20.127
ATOM   1615  O   VAL A  97      16.271  -7.855 -19.373
ATOM   1616  N   THR A  98      14.647  -6.391 -19.939
ATOM   1617  HN  THR A  98      13.900  -6.160 -20.562
ATOM   1618  CA  THR A  98      14.965  -5.514 -18.844
ATOM   1619  HA  THR A  98      15.767  -5.904 -18.392
ATOM   1620  CB  THR A  98      15.309  -4.116 -19.267
ATOM   1621  HB  THR A  98      15.535  -3.568 -18.461
ATOM   1622  OG1 THR A  98      14.202  -3.509 -19.917
ATOM   1623  HG1 THR A  98      13.593  -2.903 -19.406
ATOM   1624  CG2 THR A  98      16.519  -4.169 -20.216
ATOM   1625 HG21 THR A  98      17.143  -3.421 -19.990
ATOM   1626 HG22 THR A  98      16.984  -5.047 -20.102
ATOM   1627 HG23 THR A  98      16.198  -4.073 -21.158
ATOM   1628  C   THR A  98      13.766  -5.420 -17.947
ATOM   1629  O   THR A  98      12.628  -5.429 -18.416
ATOM   1630  N   LEU A  99      13.999  -5.365 -16.617
ATOM   1631  HN  LEU A  99      14.942  -5.411 -16.288
ATOM   1632  CA  LEU A  99      12.932  -5.243 -15.660
ATOM   1633  HA  LEU A  99      12.233  -4.662 -16.076
ATOM   1634  CB  LEU A  99      12.242  -6.584 -15.322
ATOM   1635  HB1 LEU A  99      11.919  -6.943 -16.198
ATOM   1636  HB2 LEU A  99      11.587  -6.369 -14.597
ATOM   1637  CG  LEU A  99      13.150  -7.691 -14.737
ATOM   1638  HG  LEU A  99      13.508  -7.353 -13.867
ATOM   1639  CD1 LEU A  99      12.338  -8.966 -14.456
ATOM   1640 HD11 LEU A  99      11.892  -8.878 -13.566
ATOM   1641 HD12 LEU A  99      11.650  -9.078 -15.173
ATOM   1642 HD13 LEU A  99      12.957  -9.752 -14.451
ATOM   1643  CD2 LEU A  99      14.380  -7.975 -15.616
ATOM   1644 HD21 LEU A  99      15.104  -7.325 -15.383
ATOM   1645 HD22 LEU A  99      14.693  -8.909 -15.446
ATOM   1646 HD23 LEU A  99      14.124  -7.871 -16.577
ATOM   1647  C   LEU A  99      13.481  -4.632 -14.394
ATOM   1648  O   LEU A  99      14.672  -4.737 -14.110
ATOM   1649  N   ASP A 100      12.623  -3.949 -13.605
ATOM   1650  HN  ASP A 100      11.661  -3.872 -13.869
ATOM   1651  CA  ASP A 100      13.082  -3.329 -12.385
ATOM   1652  HA  ASP A 100      13.896  -2.798 -12.621
ATOM   1653  CB  ASP A 100      12.065  -2.347 -11.772
ATOM   1654  HB1 ASP A 100      12.398  -2.109 -10.860
ATOM   1655  HB2 ASP A 100      11.158  -2.754 -11.883
ATOM   1656  CG  ASP A 100      12.089  -1.072 -12.605
ATOM   1657  OD1 ASP A 100      13.075  -0.300 -12.473
ATOM   1658  OD2 ASP A 100      11.131  -0.859 -13.395
ATOM   1659  C   ASP A 100      13.390  -4.399 -11.377
ATOM   1660  O   ASP A 100      12.720  -5.428 -11.324
ATOM   1661  N   ALA A 101      14.430  -4.181 -10.541
ATOM   1662  HN  ALA A 101      14.955  -3.332 -10.597
ATOM   1663  CA  ALA A 101      14.772  -5.187  -9.570
ATOM   1664  HA  ALA A 101      14.629  -6.078 -10.000
ATOM   1665  CB  ALA A 101      16.243  -5.127  -9.115
ATOM   1666  HB1 ALA A 101      16.343  -4.405  -8.431
ATOM   1667  HB2 ALA A 101      16.498  -6.009  -8.719
ATOM   1668  HB3 ALA A 101      16.821  -4.929  -9.907
ATOM   1669  C   ALA A 101      13.910  -4.970  -8.363
ATOM   1670  O   ALA A 101      14.239  -4.177  -7.481
ATOM   1671  N   GLU A 102      12.791  -5.718  -8.289
ATOM   1672  HN  GLU A 102      12.616  -6.388  -9.011
ATOM   1673  CA  GLU A 102      11.837  -5.597  -7.220
ATOM   1674  HA  GLU A 102      11.840  -4.636  -6.943
ATOM   1675  CB  GLU A 102      10.409  -5.974  -7.656
ATOM   1676  HB1 GLU A 102       9.828  -5.826  -6.856
ATOM   1677  HB2 GLU A 102      10.476  -6.885  -8.063
ATOM   1678  CG  GLU A 102       9.855  -5.061  -8.755
ATOM   1679  HG1 GLU A 102       8.967  -5.434  -9.024
ATOM   1680  HG2 GLU A 102      10.579  -4.953  -9.437
ATOM   1681  CD  GLU A 102       9.596  -3.683  -8.161
ATOM   1682  OE1 GLU A 102       9.464  -3.589  -6.910
ATOM   1683  OE2 GLU A 102       9.523  -2.702  -8.952
ATOM   1684  C   GLU A 102      12.231  -6.493  -6.072
ATOM   1685  O   GLU A 102      12.791  -7.572  -6.257
ATOM   1686  N   MET A 103      11.973  -6.009  -4.839
ATOM   1687  HN  MET A 103      11.534  -5.111  -4.798
ATOM   1688  CA  MET A 103      12.258  -6.638  -3.575
ATOM   1689  HA  MET A 103      13.165  -7.033  -3.721
ATOM   1690  CB  MET A 103      12.295  -5.625  -2.417
ATOM   1691  HB1 MET A 103      12.988  -4.950  -2.671
ATOM   1692  HB2 MET A 103      12.409  -6.170  -1.586
ATOM   1693  CG  MET A 103      11.003  -4.833  -2.217
ATOM   1694  HG1 MET A 103      10.697  -4.585  -3.136
ATOM   1695  HG2 MET A 103      11.228  -4.118  -1.555
ATOM   1696  SD  MET A 103       9.628  -5.761  -1.481
ATOM   1697  CE  MET A 103       8.506  -4.335  -1.477
ATOM   1698  HE1 MET A 103       8.727  -3.749  -0.697
ATOM   1699  HE2 MET A 103       8.623  -3.826  -2.330
ATOM   1700  HE3 MET A 103       7.564  -4.662  -1.402
ATOM   1701  C   MET A 103      11.344  -7.779  -3.196
ATOM   1702  O   MET A 103      11.770  -8.664  -2.455
ATOM   1703  N   GLU A 104      10.063  -7.774  -3.629
ATOM   1704  HN  GLU A 104       9.757  -7.066  -4.266
ATOM   1705  CA  GLU A 104       9.133  -8.785  -3.178
ATOM   1706  HA  GLU A 104       9.149  -8.697  -2.182
ATOM   1707  CB  GLU A 104       7.681  -8.589  -3.660
ATOM   1708  HB1 GLU A 104       7.194  -9.421  -3.393
ATOM   1709  HB2 GLU A 104       7.750  -8.338  -4.625
ATOM   1710  CG  GLU A 104       6.927  -7.437  -2.987
ATOM   1711  HG1 GLU A 104       7.346  -7.302  -2.089
ATOM   1712  HG2 GLU A 104       5.952  -7.649  -3.057
ATOM   1713  CD  GLU A 104       7.158  -6.159  -3.777
ATOM   1714  OE1 GLU A 104       8.181  -6.083  -4.509
ATOM   1715  OE2 GLU A 104       6.305  -5.237  -3.663
ATOM   1716  C   GLU A 104       9.557 -10.147  -3.639
ATOM   1717  O   GLU A 104      10.047 -10.338  -4.749
ATOM   1718  N   PRO A 105       9.352 -11.103  -2.766
ATOM   1719  CA  PRO A 105       9.730 -12.475  -2.995
ATOM   1720  HA  PRO A 105      10.721 -12.561  -3.093
ATOM   1721  CB  PRO A 105       9.208 -13.242  -1.782
ATOM   1722  HB1 PRO A 105       9.900 -13.191  -1.062
ATOM   1723  HB2 PRO A 105       8.879 -14.132  -2.097
ATOM   1724  CG  PRO A 105       7.991 -12.416  -1.332
ATOM   1725  HG1 PRO A 105       7.933 -12.470  -0.335
ATOM   1726  HG2 PRO A 105       7.210 -12.688  -1.894
ATOM   1727  CD  PRO A 105       8.365 -10.971  -1.707
ATOM   1728  HD1 PRO A 105       8.819 -10.559  -0.917
ATOM   1729  HD2 PRO A 105       7.553 -10.538  -2.099
ATOM   1730  C   PRO A 105       9.185 -13.025  -4.285
ATOM   1731  O   PRO A 105       9.932 -13.695  -4.996
ATOM   1732  N   PHE A 106       7.900 -12.768  -4.605
ATOM   1733  HN  PHE A 106       7.348 -12.209  -3.987
ATOM   1734  CA  PHE A 106       7.302 -13.276  -5.810
ATOM   1735  HA  PHE A 106       7.488 -14.259  -5.821
ATOM   1736  CB  PHE A 106       5.763 -13.151  -5.841
ATOM   1737 HCB1 PHE A 106       5.412 -13.797  -5.163
ATOM   1738 HCB2 PHE A 106       5.491 -13.235  -6.799
ATOM   1739  CG  PHE A 106       5.333 -11.794  -5.396
ATOM   1740  CD1 PHE A 106       5.113 -11.564  -4.057
ATOM   1741 HCD1 PHE A 106       5.250 -12.306  -3.401
ATOM   1742  CE1 PHE A 106       4.709 -10.332  -3.608
ATOM   1743 HCE1 PHE A 106       4.555 -10.178  -2.632
ATOM   1744  CZ  PHE A 106       4.518  -9.311  -4.507
ATOM   1745  HCZ PHE A 106       4.224  -8.410  -4.187
ATOM   1746  CE2 PHE A 106       4.732  -9.530  -5.848
ATOM   1747 HCE2 PHE A 106       4.593  -8.787  -6.503
ATOM   1748  CD2 PHE A 106       5.136 -10.768  -6.291
ATOM   1749 HCD2 PHE A 106       5.287 -10.923  -7.267
ATOM   1750  C   PHE A 106       7.932 -12.660  -7.021
ATOM   1751  O   PHE A 106       8.107 -13.333  -8.035
ATOM   1752  N   TYR A 107       8.257 -11.354  -6.976
ATOM   1753  HN  TYR A 107       8.034 -10.810  -6.167
ATOM   1754  CA  TYR A 107       8.926 -10.742  -8.093
ATOM   1755  HA  TYR A 107       8.359 -10.962  -8.887
ATOM   1756  CB  TYR A 107       9.014  -9.206  -8.038
ATOM   1757 HCB1 TYR A 107       9.632  -8.917  -8.770
ATOM   1758 HCB2 TYR A 107       9.209  -8.953  -7.090
ATOM   1759  CG  TYR A 107       7.659  -8.678  -8.368
ATOM   1760  CD1 TYR A 107       7.114  -8.918  -9.609
ATOM   1761 HCD1 TYR A 107       7.629  -9.452 -10.279
ATOM   1762  CE1 TYR A 107       5.871  -8.432  -9.938
ATOM   1763 HCE1 TYR A 107       5.482  -8.619 -10.840
ATOM   1764  CZ  TYR A 107       5.164  -7.689  -9.024
ATOM   1765  OH  TYR A 107       3.887  -7.188  -9.357
ATOM   1766  HOH TYR A 107       3.517  -6.398  -8.869
ATOM   1767  CE2 TYR A 107       5.705  -7.432  -7.787
ATOM   1768 HCE2 TYR A 107       5.194  -6.888  -7.121
ATOM   1769  CD2 TYR A 107       6.949  -7.922  -7.464
ATOM   1770 HCD2 TYR A 107       7.341  -7.727  -6.565
ATOM   1771  C   TYR A 107      10.309 -11.299  -8.227
ATOM   1772  O   TYR A 107      10.811 -11.461  -9.337
ATOM   1773  N   LYS A 108      10.983 -11.574  -7.098
ATOM   1774  HN  LYS A 108      10.544 -11.406  -6.215
ATOM   1775  CA  LYS A 108      12.316 -12.103  -7.126
ATOM   1776  HA1 LYS A 108      12.896 -11.454  -7.618
ATOM   1777  CB  LYS A 108      12.879 -12.296  -5.707
ATOM   1778  HB1 LYS A 108      12.432 -13.116  -5.349
ATOM   1779  HB2 LYS A 108      12.754 -11.417  -5.246
ATOM   1780  CG  LYS A 108      14.378 -12.584  -5.644
ATOM   1781  HG1 LYS A 108      14.821 -11.868  -6.184
ATOM   1782  HG2 LYS A 108      14.487 -13.544  -5.901
ATOM   1783  CD  LYS A 108      14.942 -12.457  -4.228
ATOM   1784  HD1 LYS A 108      15.934 -12.539  -4.319
ATOM   1785  HD2 LYS A 108      14.435 -13.114  -3.670
ATOM   1786  CE  LYS A 108      14.689 -11.086  -3.596
ATOM   1787  HE1 LYS A 108      13.699 -10.948  -3.599
ATOM   1788  HE2 LYS A 108      15.286 -10.438  -4.070
ATOM   1789  NZ  LYS A 108      15.111 -11.091  -2.177
ATOM   1790  HZ1 LYS A 108      14.986 -10.175  -1.797
ATOM   1791  HZ2 LYS A 108      14.551 -11.749  -1.673
ATOM   1792  HZ3 LYS A 108      16.075 -11.353  -2.125
ATOM   1793  C   LYS A 108      12.289 -13.446  -7.801
ATOM   1794  O   LYS A 108      13.178 -13.764  -8.590
ATOM   1795  N   GLU A 109      11.268 -14.279  -7.505
ATOM   1796  HN  GLU A 109      10.554 -13.983  -6.871
ATOM   1797  CA  GLU A 109      11.200 -15.588  -8.094
ATOM   1798  HA  GLU A 109      12.062 -16.040  -7.865
ATOM   1799  CB  GLU A 109      10.053 -16.464  -7.550
ATOM   1800  HB1 GLU A 109      10.079 -16.357  -6.556
ATOM   1801  HB2 GLU A 109      10.185 -17.367  -7.959
ATOM   1802  CG  GLU A 109       8.653 -16.017  -7.977
ATOM   1803  HG1 GLU A 109       8.569 -16.215  -8.954
ATOM   1804  HG2 GLU A 109       8.531 -15.082  -7.644
ATOM   1805  CD  GLU A 109       7.628 -16.881  -7.259
ATOM   1806  OE1 GLU A 109       8.049 -17.719  -6.418
ATOM   1807  OE2 GLU A 109       6.408 -16.711  -7.533
ATOM   1808  C   GLU A 109      10.986 -15.443  -9.569
ATOM   1809  O   GLU A 109      11.588 -16.161 -10.366
ATOM   1810  N   MET A 110      10.123 -14.491  -9.973
ATOM   1811  HN  MET A 110       9.687 -13.907  -9.288
ATOM   1812  CA  MET A 110       9.813 -14.293 -11.359
ATOM   1813  HA  MET A 110       9.431 -15.149 -11.707
ATOM   1814  CB  MET A 110       8.775 -13.177 -11.579
ATOM   1815  HB1 MET A 110       9.210 -12.334 -11.262
ATOM   1816  HB2 MET A 110       7.934 -13.499 -11.145
ATOM   1817  CG  MET A 110       8.420 -12.936 -13.047
ATOM   1818  HG1 MET A 110       7.988 -13.781 -13.362
ATOM   1819  HG2 MET A 110       9.263 -12.614 -13.479
ATOM   1820  SD  MET A 110       7.191 -11.622 -13.329
ATOM   1821  CE  MET A 110       5.782 -12.607 -12.750
ATOM   1822  HE1 MET A 110       5.393 -12.173 -11.937
ATOM   1823  HE2 MET A 110       5.095 -12.650 -13.475
ATOM   1824  HE3 MET A 110       6.099 -13.528 -12.526
ATOM   1825  C   MET A 110      11.071 -13.896 -12.076
ATOM   1826  O   MET A 110      11.338 -14.385 -13.173
ATOM   1827  N   GLU A 111      11.881 -13.010 -11.470
ATOM   1828  HN  GLU A 111      11.644 -12.661 -10.563
ATOM   1829  CA  GLU A 111      13.082 -12.562 -12.114
ATOM   1830  HA  GLU A 111      12.795 -12.188 -12.996
ATOM   1831  CB  GLU A 111      13.820 -11.445 -11.354
ATOM   1832  HB1 GLU A 111      14.159 -11.859 -10.509
ATOM   1833  HB2 GLU A 111      13.188 -10.671 -11.313
ATOM   1834  CG  GLU A 111      15.055 -10.947 -12.110
ATOM   1835  HG1 GLU A 111      14.737 -10.613 -12.997
ATOM   1836  HG2 GLU A 111      15.736 -11.678 -12.066
ATOM   1837  CD  GLU A 111      15.641  -9.753 -11.373
ATOM   1838  OE1 GLU A 111      14.851  -8.977 -10.770
ATOM   1839  OE2 GLU A 111      16.891  -9.593 -11.414
ATOM   1840  C   GLU A 111      14.028 -13.715 -12.272
ATOM   1841  O   GLU A 111      14.674 -13.849 -13.309
ATOM   1842  N   ALA A 112      14.128 -14.588 -11.251
ATOM   1843  HN  ALA A 112      13.560 -14.459 -10.438
ATOM   1844  CA  ALA A 112      15.035 -15.702 -11.306
ATOM   1845  HA  ALA A 112      15.954 -15.325 -11.423
ATOM   1846  CB  ALA A 112      15.018 -16.551 -10.021
ATOM   1847  HB1 ALA A 112      15.024 -15.942  -9.228
ATOM   1848  HB2 ALA A 112      14.191 -17.113 -10.013
ATOM   1849  HB3 ALA A 112      15.828 -17.137 -10.007
ATOM   1850  C   ALA A 112      14.636 -16.595 -12.439
ATOM   1851  O   ALA A 112      15.488 -17.096 -13.173
ATOM   1852  N   ASN A 113      13.319 -16.812 -12.611
ATOM   1853  HN  ASN A 113      12.671 -16.359 -11.999
ATOM   1854  CA  ASN A 113      12.812 -17.672 -13.643
ATOM   1855  HA  ASN A 113      13.214 -18.577 -13.505
ATOM   1856  CB  ASN A 113      11.279 -17.802 -13.593
ATOM   1857  HB1 ASN A 113      11.012 -18.421 -14.332
ATOM   1858  HB2 ASN A 113      10.907 -16.875 -13.559
ATOM   1859  CG  ASN A 113      10.905 -18.484 -12.281
ATOM   1860  OD1 ASN A 113      11.569 -19.421 -11.844
ATOM   1861  ND2 ASN A 113       9.814 -17.997 -11.630
ATOM   1862 HD21 ASN A 113       9.569 -18.444 -10.770
ATOM   1863 HD22 ASN A 113       9.274 -17.234 -11.986
ATOM   1864  C   ASN A 113      13.175 -17.089 -14.978
ATOM   1865  O   ASN A 113      13.563 -17.816 -15.892
ATOM   1866  N   ILE A 114      13.058 -15.753 -15.120
ATOM   1867  HN  ILE A 114      12.750 -15.213 -14.336
ATOM   1868  CA  ILE A 114      13.357 -15.071 -16.351
ATOM   1869  HA  ILE A 114      12.773 -15.477 -17.054
ATOM   1870  CB  ILE A 114      13.067 -13.597 -16.295
ATOM   1871  HB  ILE A 114      13.538 -13.164 -15.526
ATOM   1872  CG2 ILE A 114      13.589 -12.951 -17.590
ATOM   1873 HG21 ILE A 114      13.792 -11.988 -17.414
ATOM   1874 HG22 ILE A 114      14.419 -13.427 -17.880
ATOM   1875 HG23 ILE A 114      12.887 -13.028 -18.298
ATOM   1876  CG1 ILE A 114      11.566 -13.362 -16.057
ATOM   1877 HG11 ILE A 114      11.335 -13.880 -15.234
ATOM   1878 HG12 ILE A 114      11.115 -13.573 -16.924
ATOM   1879  CD1 ILE A 114      11.219 -11.908 -15.748
ATOM   1880 HD11 ILE A 114      11.489 -11.702 -14.808
ATOM   1881 HD12 ILE A 114      11.713 -11.314 -16.383
ATOM   1882 HD13 ILE A 114      10.233 -11.779 -15.856
ATOM   1883  C   ILE A 114      14.812 -15.235 -16.658
ATOM   1884  O   ILE A 114      15.194 -15.410 -17.813
ATOM   1885  N   GLN A 115      15.671 -15.159 -15.626
ATOM   1886  HN  GLN A 115      15.317 -15.012 -14.702
ATOM   1887  CA  GLN A 115      17.085 -15.285 -15.827
ATOM   1888  HA  GLN A 115      17.361 -14.587 -16.488
ATOM   1889  CB  GLN A 115      17.881 -15.045 -14.535
ATOM   1890  HB1 GLN A 115      18.846 -15.136 -14.781
ATOM   1891  HB2 GLN A 115      17.482 -15.649 -13.845
ATOM   1892  CG  GLN A 115      17.707 -13.620 -14.007
ATOM   1893  HG1 GLN A 115      16.749 -13.525 -13.738
ATOM   1894  HG2 GLN A 115      18.097 -13.006 -14.694
ATOM   1895  CD  GLN A 115      18.538 -13.456 -12.746
ATOM   1896  OE1 GLN A 115      18.734 -14.404 -11.984
ATOM   1897  NE2 GLN A 115      19.049 -12.217 -12.521
ATOM   1898 HE21 GLN A 115      19.596 -12.109 -11.691
ATOM   1899 HE22 GLN A 115      18.890 -11.448 -13.140
ATOM   1900  C   GLN A 115      17.389 -16.660 -16.344
ATOM   1901  O   GLN A 115      18.238 -16.821 -17.220
ATOM   1902  N   CYS A 116      16.702 -17.692 -15.813
ATOM   1903  HN  CYS A 116      16.024 -17.512 -15.101
ATOM   1904  CA  CYS A 116      16.922 -19.046 -16.247
ATOM   1905  HA  CYS A 116      17.889 -19.252 -16.096
ATOM   1906  CB  CYS A 116      16.083 -20.070 -15.467
ATOM   1907  HB1 CYS A 116      16.291 -20.962 -15.867
ATOM   1908  HB2 CYS A 116      15.145 -19.725 -15.476
ATOM   1909  SG  CYS A 116      16.565 -20.177 -13.717
ATOM   1910  HSG CYS A 116      16.519 -19.088 -12.944
ATOM   1911  C   CYS A 116      16.520 -19.149 -17.684
ATOM   1912  O   CYS A 116      17.195 -19.791 -18.487
ATOM   1913  N   LEU A 117      15.397 -18.499 -18.039
ATOM   1914  HN  LEU A 117      14.906 -17.974 -17.344
ATOM   1915  CA  LEU A 117      14.876 -18.528 -19.374
ATOM   1916  HA  LEU A 117      14.711 -19.481 -19.627
ATOM   1917  CB  LEU A 117      13.540 -17.771 -19.498
ATOM   1918  HB1 LEU A 117      13.752 -16.813 -19.307
ATOM   1919  HB2 LEU A 117      12.893 -18.265 -18.917
ATOM   1920  CG  LEU A 117      12.932 -17.790 -20.911
ATOM   1921  HG  LEU A 117      13.636 -17.499 -21.559
ATOM   1922  CD1 LEU A 117      12.524 -19.212 -21.326
ATOM   1923 HD11 LEU A 117      12.015 -19.636 -20.577
ATOM   1924 HD12 LEU A 117      11.950 -19.161 -22.143
ATOM   1925 HD13 LEU A 117      13.348 -19.743 -21.522
ATOM   1926  CD2 LEU A 117      11.776 -16.778 -21.031
ATOM   1927 HD21 LEU A 117      11.875 -16.085 -20.317
ATOM   1928 HD22 LEU A 117      11.813 -16.347 -21.932
ATOM   1929 HD23 LEU A 117      10.908 -17.261 -20.920
ATOM   1930  C   LEU A 117      15.878 -17.867 -20.270
ATOM   1931  O   LEU A 117      16.047 -18.264 -21.423
ATOM   1932  N   GLY A 118      16.562 -16.821 -19.762
ATOM   1933  HN  GLY A 118      16.390 -16.537 -18.819
ATOM   1934  CA  GLY A 118      17.531 -16.106 -20.543
ATOM   1935  HA1 GLY A 118      17.928 -15.411 -19.944
ATOM   1936  HA2 GLY A 118      17.074 -15.834 -21.390
ATOM   1937  C   GLY A 118      18.644 -17.028 -20.930
ATOM   1938  O   GLY A 118      19.124 -16.987 -22.061
ATOM   1939  N   ALA A 119      19.093 -17.879 -19.991
ATOM   1940  HN  ALA A 119      18.659 -17.892 -19.090
ATOM   1941  CA  ALA A 119      20.186 -18.769 -20.263
ATOM   1942  HA  ALA A 119      20.962 -18.199 -20.531
ATOM   1943  CB  ALA A 119      20.588 -19.603 -19.035
ATOM   1944  HB1 ALA A 119      20.646 -19.002 -18.238
ATOM   1945  HB2 ALA A 119      19.897 -20.309 -18.880
ATOM   1946  HB3 ALA A 119      21.477 -20.028 -19.207
ATOM   1947  C   ALA A 119      19.793 -19.725 -21.350
ATOM   1948  O   ALA A 119      20.590 -20.034 -22.235
ATOM   1949  N   GLU A 120      18.554 -20.246 -21.286
ATOM   1950  HN  GLU A 120      17.941 -19.968 -20.546
ATOM   1951  CA  GLU A 120      18.098 -21.194 -22.263
ATOM   1952  HA  GLU A 120      18.790 -21.915 -22.288
ATOM   1953  CB  GLU A 120      16.725 -21.776 -21.882
ATOM   1954  HB1 GLU A 120      16.090 -21.004 -21.904
ATOM   1955  HB2 GLU A 120      16.872 -22.278 -21.030
ATOM   1956  CG  GLU A 120      16.165 -22.798 -22.871
ATOM   1957  HG1 GLU A 120      16.800 -23.571 -22.891
ATOM   1958  HG2 GLU A 120      15.948 -22.307 -23.715
ATOM   1959  CD  GLU A 120      14.850 -23.307 -22.292
ATOM   1960  OE1 GLU A 120      14.552 -22.960 -21.118
ATOM   1961  OE2 GLU A 120      14.128 -24.049 -23.011
ATOM   1962  C   GLU A 120      17.954 -20.568 -23.622
ATOM   1963  O   GLU A 120      18.488 -21.067 -24.612
ATOM   1964  N   LEU A 121      17.211 -19.448 -23.686
ATOM   1965  HN  LEU A 121      16.877 -19.075 -22.821
ATOM   1966  CA  LEU A 121      16.853 -18.737 -24.886
ATOM   1967  HA  LEU A 121      16.609 -19.459 -25.534
ATOM   1968  CB  LEU A 121      15.640 -17.818 -24.680
ATOM   1969  HB1 LEU A 121      15.479 -17.361 -25.555
ATOM   1970  HB2 LEU A 121      15.830 -17.277 -23.861
ATOM   1971  CG  LEU A 121      14.372 -18.639 -24.377
ATOM   1972  HG  LEU A 121      14.478 -19.046 -23.470
ATOM   1973  CD1 LEU A 121      13.120 -17.755 -24.292
ATOM   1974 HD11 LEU A 121      13.258 -17.062 -23.584
ATOM   1975 HD12 LEU A 121      12.972 -17.314 -25.177
ATOM   1976 HD13 LEU A 121      12.333 -18.327 -24.060
ATOM   1977  CD2 LEU A 121      14.219 -19.798 -25.377
ATOM   1978 HD21 LEU A 121      15.066 -19.890 -25.900
ATOM   1979 HD22 LEU A 121      14.036 -20.642 -24.872
ATOM   1980 HD23 LEU A 121      13.457 -19.598 -25.993
ATOM   1981  C   LEU A 121      17.982 -17.959 -25.499
ATOM   1982  O   LEU A 121      17.976 -17.731 -26.709
ATOM   1983  N   GLY A 122      18.957 -17.488 -24.694
ATOM   1984  HN  GLY A 122      18.919 -17.651 -23.708
ATOM   1985  CA  GLY A 122      20.050 -16.750 -25.265
ATOM   1986  HA1 GLY A 122      20.076 -16.994 -26.234
ATOM   1987  HA2 GLY A 122      20.843 -16.930 -24.683
ATOM   1988  C   GLY A 122      19.818 -15.263 -25.212
ATOM   1989  O   GLY A 122      20.258 -14.542 -26.108
ATOM   1990  N   PHE A 123      19.099 -14.751 -24.187
ATOM   1991  HN  PHE A 123      18.671 -15.357 -23.516
ATOM   1992  CA  PHE A 123      18.957 -13.320 -24.073
ATOM   1993  HA  PHE A 123      19.478 -12.930 -24.832
ATOM   1994  CB  PHE A 123      17.515 -12.799 -24.215
ATOM   1995 HCB1 PHE A 123      17.138 -13.212 -25.044
ATOM   1996 HCB2 PHE A 123      17.556 -11.804 -24.127
ATOM   1997  CG  PHE A 123      16.700 -13.300 -23.073
ATOM   1998  CD1 PHE A 123      16.053 -14.511 -23.153
ATOM   1999 HCD1 PHE A 123      16.133 -15.062 -23.984
ATOM   2000  CE1 PHE A 123      15.298 -14.970 -22.103
ATOM   2001 HCE1 PHE A 123      14.826 -15.848 -22.174
ATOM   2002  CZ  PHE A 123      15.190 -14.223 -20.952
ATOM   2003  HCZ PHE A 123      14.647 -14.560 -20.183
ATOM   2004  CE2 PHE A 123      15.833 -13.011 -20.865
ATOM   2005 HCE2 PHE A 123      15.753 -12.461 -20.034
ATOM   2006  CD2 PHE A 123      16.585 -12.556 -21.920
ATOM   2007 HCD2 PHE A 123      17.054 -11.675 -21.850
ATOM   2008  C   PHE A 123      19.468 -12.897 -22.721
ATOM   2009  O   PHE A 123      19.425 -13.664 -21.761
ATOM   2010  N   GLU A 124      19.997 -11.656 -22.629
ATOM   2011  HN  GLU A 124      19.994 -11.073 -23.442
ATOM   2012  CA  GLU A 124      20.563 -11.139 -21.413
ATOM   2013  HA  GLU A 124      20.953 -11.917 -20.921
ATOM   2014  CB  GLU A 124      21.679 -10.119 -21.682
ATOM   2015  HB1 GLU A 124      22.019  -9.835 -20.785
ATOM   2016  HB2 GLU A 124      21.292  -9.441 -22.307
ATOM   2017  CG  GLU A 124      22.873 -10.739 -22.413
ATOM   2018  HG1 GLU A 124      22.518 -11.165 -23.245
ATOM   2019  HG2 GLU A 124      23.373 -11.289 -21.744
ATOM   2020  CD  GLU A 124      23.802  -9.617 -22.850
ATOM   2021  OE1 GLU A 124      23.907  -8.612 -22.100
ATOM   2022  OE2 GLU A 124      24.414  -9.749 -23.943
ATOM   2023  C   GLU A 124      19.500 -10.470 -20.593
ATOM   2024  O   GLU A 124      18.540  -9.925 -21.132
ATOM   2025  N   VAL A 125      19.643 -10.504 -19.248
ATOM   2026  HN  VAL A 125      20.415 -10.993 -18.842
ATOM   2027  CA  VAL A 125      18.691  -9.840 -18.401
ATOM   2028  HA  VAL A 125      17.966  -9.516 -19.009
ATOM   2029  CB  VAL A 125      18.045 -10.720 -17.379
ATOM   2030  HB  VAL A 125      17.538 -10.196 -16.694
ATOM   2031  CG1 VAL A 125      17.038 -11.636 -18.083
ATOM   2032 HG11 VAL A 125      16.117 -11.417 -17.760
ATOM   2033 HG12 VAL A 125      17.098 -11.488 -19.070
ATOM   2034 HG13 VAL A 125      17.257 -12.587 -17.867
ATOM   2035  CG2 VAL A 125      19.154 -11.496 -16.661
ATOM   2036 HG21 VAL A 125      19.433 -10.987 -15.847
ATOM   2037 HG22 VAL A 125      18.804 -12.395 -16.398
ATOM   2038 HG23 VAL A 125      19.932 -11.601 -17.281
ATOM   2039  C   VAL A 125      19.382  -8.731 -17.672
ATOM   2040  O   VAL A 125      20.459  -8.911 -17.115
ATOM   2041  N   LEU A 126      18.751  -7.536 -17.681
ATOM   2042  HN  LEU A 126      17.880  -7.445 -18.164
ATOM   2043  CA  LEU A 126      19.306  -6.393 -17.010
ATOM   2044  HA  LEU A 126      20.153  -6.688 -16.568
ATOM   2045  CB  LEU A 126      19.637  -5.235 -17.967
ATOM   2046  HB1 LEU A 126      18.761  -4.944 -18.352
ATOM   2047  HB2 LEU A 126      20.358  -5.579 -18.568
ATOM   2048  CG  LEU A 126      20.226  -3.987 -17.281
ATOM   2049  HG  LEU A 126      19.625  -3.732 -16.523
ATOM   2050  CD1 LEU A 126      21.603  -4.288 -16.661
ATOM   2051 HD11 LEU A 126      21.787  -3.622 -15.938
ATOM   2052 HD12 LEU A 126      21.593  -5.212 -16.279
ATOM   2053 HD13 LEU A 126      22.302  -4.221 -17.373
ATOM   2054  CD2 LEU A 126      20.252  -2.787 -18.242
ATOM   2055 HD21 LEU A 126      20.263  -1.942 -17.707
ATOM   2056 HD22 LEU A 126      21.074  -2.842 -18.809
ATOM   2057 HD23 LEU A 126      19.436  -2.815 -18.820
ATOM   2058  C   LEU A 126      18.275  -5.880 -16.045
ATOM   2059  O   LEU A 126      17.138  -5.608 -16.425
ATOM   2060  N   SER A 127      18.657  -5.736 -14.756
ATOM   2061  HN  SER A 127      19.583  -5.992 -14.478
ATOM   2062  CA  SER A 127      17.736  -5.216 -13.785
ATOM   2063  HA  SER A 127      16.978  -4.811 -14.295
ATOM   2064  CB  SER A 127      17.147  -6.297 -12.861
ATOM   2065  HB1 SER A 127      16.763  -7.003 -13.457
ATOM   2066  HB2 SER A 127      16.560  -5.822 -12.206
ATOM   2067  OG  SER A 127      18.174  -6.921 -12.105
ATOM   2068  HG  SER A 127      18.034  -7.839 -11.733
ATOM   2069  C   SER A 127      18.447  -4.202 -12.930
ATOM   2070  O   SER A 127      19.618  -4.373 -12.592
ATOM   2071  N   LEU A 128      17.749  -3.091 -12.584
ATOM   2072  HN  LEU A 128      16.817  -2.975 -12.926
ATOM   2073  CA  LEU A 128      18.316  -2.075 -11.737
ATOM   2074  HA  LEU A 128      19.110  -2.496 -11.297
ATOM   2075  CB  LEU A 128      18.814  -0.826 -12.486
ATOM   2076  HB1 LEU A 128      19.212  -0.228 -11.791
ATOM   2077  HB2 LEU A 128      18.042  -0.508 -13.036
ATOM   2078  CG  LEU A 128      19.947  -1.133 -13.482
ATOM   2079  HG  LEU A 128      20.569  -1.784 -13.047
ATOM   2080  CD1 LEU A 128      19.421  -1.834 -14.744
ATOM   2081 HD11 LEU A 128      18.683  -1.286 -15.137
ATOM   2082 HD12 LEU A 128      20.168  -1.922 -15.403
ATOM   2083 HD13 LEU A 128      19.078  -2.740 -14.494
ATOM   2084  CD2 LEU A 128      20.782   0.116 -13.787
ATOM   2085 HD21 LEU A 128      20.692   0.761 -13.028
ATOM   2086 HD22 LEU A 128      21.739  -0.151 -13.896
ATOM   2087 HD23 LEU A 128      20.446   0.534 -14.631
ATOM   2088  C   LEU A 128      17.266  -1.621 -10.760
ATOM   2089  O   LEU A 128      16.069  -1.722 -11.025
ATOM   2090  N   GLY A 129      17.699  -1.134  -9.575
ATOM   2091  HN  GLY A 129      18.682  -1.094  -9.397
ATOM   2092  CA  GLY A 129      16.784  -0.670  -8.561
ATOM   2093  HA1 GLY A 129      17.322  -0.533  -7.729
ATOM   2094  HA2 GLY A 129      16.011  -1.305  -8.558
ATOM   2095  C   GLY A 129      16.239   0.672  -8.950
ATOM   2096  O   GLY A 129      16.988   1.577  -9.315
ATOM   2097  N   SER A 130      14.909   0.850  -8.806
ATOM   2098  HN  SER A 130      14.362   0.117  -8.401
ATOM   2099  CA  SER A 130      14.254   2.063  -9.218
ATOM   2100  HA  SER A 130      14.946   2.780  -9.307
ATOM   2101  CB  SER A 130      13.536   1.850 -10.558
ATOM   2102  HB1 SER A 130      12.813   1.180 -10.389
ATOM   2103  HB2 SER A 130      14.248   1.658 -11.234
ATOM   2104  OG  SER A 130      12.893   3.038 -10.979
ATOM   2105  HG  SER A 130      12.145   3.421 -10.437
ATOM   2106  C   SER A 130      13.214   2.444  -8.198
ATOM   2107  O   SER A 130      12.873   3.617  -8.053
ATOM   2108  N   HIS A 131      12.669   1.442  -7.480
ATOM   2109  HN  HIS A 131      13.025   0.519  -7.627
ATOM   2110  CA  HIS A 131      11.609   1.603  -6.514
ATOM   2111  HA  HIS A 131      10.980   2.228  -6.976
ATOM   2112  CB  HIS A 131      10.850   0.296  -6.195
ATOM   2113  HB1 HIS A 131      10.523  -0.044  -7.077
ATOM   2114  HB2 HIS A 131      10.195   0.536  -5.478
ATOM   2115  CG  HIS A 131      11.681  -0.812  -5.622
ATOM   2116  ND1 HIS A 131      12.311  -1.774  -6.376
ATOM   2117  HD1 HIS A 131      12.306  -1.847  -7.373
ATOM   2118  CE1 HIS A 131      12.941  -2.605  -5.507
ATOM   2119  HE1 HIS A 131      13.478  -3.401  -5.786
ATOM   2120  NE2 HIS A 131      12.762  -2.240  -4.250
ATOM   2121  CD2 HIS A 131      11.967  -1.113  -4.324
ATOM   2122  HD2 HIS A 131      11.646  -0.590  -3.534
ATOM   2123  C   HIS A 131      12.051   2.244  -5.221
ATOM   2124  O   HIS A 131      11.205   2.742  -4.479
ATOM   2125  N   SER A 132      13.356   2.207  -4.867
ATOM   2126  HN  SER A 132      14.038   1.834  -5.496
ATOM   2127  CA  SER A 132      13.757   2.710  -3.575
ATOM   2128  HA  SER A 132      12.900   2.960  -3.124
ATOM   2129  CB  SER A 132      14.498   1.657  -2.731
ATOM   2130  HB1 SER A 132      13.893   0.864  -2.665
ATOM   2131  HB2 SER A 132      14.807   2.120  -1.900
ATOM   2132  OG  SER A 132      15.665   1.224  -3.414
ATOM   2133  HG  SER A 132      16.565   1.355  -2.998
ATOM   2134  C   SER A 132      14.658   3.914  -3.688
ATOM   2135  O   SER A 132      15.210   4.218  -4.743
ATOM   2136  N   LEU A 133      14.757   4.670  -2.575
ATOM   2137  HN  LEU A 133      14.208   4.405  -1.782
ATOM   2138  CA  LEU A 133      15.598   5.833  -2.448
ATOM   2139  HA  LEU A 133      15.387   6.429  -3.223
ATOM   2140  CB  LEU A 133      15.336   6.592  -1.136
ATOM   2141  HB1 LEU A 133      16.002   7.337  -1.115
ATOM   2142  HB2 LEU A 133      15.339   5.899  -0.415
ATOM   2143  CG  LEU A 133      13.953   7.265  -1.064
ATOM   2144  HG  LEU A 133      13.259   6.546  -1.107
ATOM   2145  CD1 LEU A 133      13.762   8.001   0.271
ATOM   2146 HD11 LEU A 133      14.063   8.949   0.166
ATOM   2147 HD12 LEU A 133      12.794   7.977   0.521
ATOM   2148 HD13 LEU A 133      14.307   7.545   0.975
ATOM   2149  CD2 LEU A 133      13.720   8.191  -2.269
ATOM   2150 HD21 LEU A 133      13.666   9.136  -1.947
ATOM   2151 HD22 LEU A 133      14.482   8.091  -2.908
ATOM   2152 HD23 LEU A 133      12.864   7.934  -2.717
ATOM   2153  C   LEU A 133      17.041   5.422  -2.450
ATOM   2154  O   LEU A 133      17.882   6.089  -3.053
ATOM   2155  N   TYR A 134      17.363   4.304  -1.767
ATOM   2156  HN  TYR A 134      16.633   3.754  -1.361
ATOM   2157  CA  TYR A 134      18.726   3.882  -1.607
ATOM   2158  HA  TYR A 134      19.271   4.519  -2.152
ATOM   2159  CB  TYR A 134      19.184   3.872  -0.136
ATOM   2160 HCB1 TYR A 134      20.147   3.602  -0.144
ATOM   2161 HCB2 TYR A 134      18.514   3.322   0.363
ATOM   2162  CG  TYR A 134      19.137   5.234   0.465
ATOM   2163  CD1 TYR A 134      17.994   5.692   1.077
ATOM   2164 HCD1 TYR A 134      17.185   5.105   1.113
ATOM   2165  CE1 TYR A 134      17.948   6.945   1.640
ATOM   2166 HCE1 TYR A 134      17.109   7.265   2.079
ATOM   2167  CZ  TYR A 134      19.056   7.758   1.599
ATOM   2168  OH  TYR A 134      19.012   9.042   2.179
ATOM   2169  HOH TYR A 134      19.856   9.564   2.302
ATOM   2170  CE2 TYR A 134      20.203   7.310   0.991
ATOM   2171 HCE2 TYR A 134      21.011   7.898   0.958
ATOM   2172  CD2 TYR A 134      20.245   6.055   0.426
ATOM   2173 HCD2 TYR A 134      21.084   5.737  -0.015
ATOM   2174  C   TYR A 134      18.841   2.445  -2.008
ATOM   2175  O   TYR A 134      17.853   1.714  -2.054
ATOM   2176  N   ASP A 135      20.074   2.019  -2.356
ATOM   2177  HN  ASP A 135      20.819   2.678  -2.458
ATOM   2178  CA  ASP A 135      20.318   0.625  -2.580
ATOM   2179  HA  ASP A 135      19.664   0.259  -3.242
ATOM   2180  CB  ASP A 135      21.719   0.350  -3.159
ATOM   2181  HB1 ASP A 135      22.376   0.558  -2.434
ATOM   2182  HB2 ASP A 135      21.769   0.833  -4.033
ATOM   2183  CG  ASP A 135      21.865  -1.137  -3.470
ATOM   2184  OD1 ASP A 135      21.035  -1.941  -2.969
ATOM   2185  OD2 ASP A 135      22.819  -1.484  -4.213
ATOM   2186  C   ASP A 135      20.230   0.006  -1.218
ATOM   2187  O   ASP A 135      20.989   0.357  -0.314
ATOM   2188  N   THR A 136      19.296  -0.946  -1.041
ATOM   2189  HN  THR A 136      18.752  -1.247  -1.824
ATOM   2190  CA  THR A 136      19.062  -1.540   0.242
ATOM   2191  HA  THR A 136      18.909  -0.776   0.869
ATOM   2192  CB  THR A 136      17.840  -2.410   0.277
ATOM   2193  HB  THR A 136      17.029  -1.866   0.061
ATOM   2194  OG1 THR A 136      17.675  -2.953   1.577
ATOM   2195  HG1 THR A 136      17.154  -3.797   1.704
ATOM   2196  CG2 THR A 136      17.975  -3.521  -0.770
ATOM   2197 HG21 THR A 136      18.888  -3.477  -1.176
ATOM   2198 HG22 THR A 136      17.843  -4.406  -0.324
ATOM   2199 HG23 THR A 136      17.281  -3.388  -1.477
ATOM   2200  C   THR A 136      20.248  -2.340   0.690
ATOM   2201  O   THR A 136      20.544  -2.384   1.883
ATOM   2202  N   GLN A 137      20.966  -2.994  -0.247
ATOM   2203  HN  GLN A 137      20.727  -2.897  -1.213
ATOM   2204  CA  GLN A 137      22.074  -3.831   0.136
ATOM   2205  HA  GLN A 137      21.699  -4.534   0.740
ATOM   2206  CB  GLN A 137      22.744  -4.550  -1.049
ATOM   2207  HB1 GLN A 137      23.143  -3.831  -1.618
ATOM   2208  HB2 GLN A 137      22.050  -5.162  -1.429
ATOM   2209  CG  GLN A 137      23.909  -5.446  -0.619
ATOM   2210  HG1 GLN A 137      24.530  -4.880  -0.077
ATOM   2211  HG2 GLN A 137      24.243  -5.908  -1.441
ATOM   2212  CD  GLN A 137      23.364  -6.525   0.309
ATOM   2213  OE1 GLN A 137      22.618  -7.409  -0.107
ATOM   2214  NE2 GLN A 137      23.744  -6.447   1.613
ATOM   2215 HE21 GLN A 137      23.386  -7.155   2.222
ATOM   2216 HE22 GLN A 137      24.351  -5.728   1.951
ATOM   2217  C   GLN A 137      23.112  -2.996   0.824
ATOM   2218  O   GLN A 137      23.718  -3.433   1.801
ATOM   2219  N   ARG A 138      23.339  -1.764   0.336
ATOM   2220  HN  ARG A 138      22.801  -1.445  -0.445
ATOM   2221  CA  ARG A 138      24.330  -0.891   0.901
ATOM   2222  HA  ARG A 138      25.211  -1.364   0.866
ATOM   2223  CB  ARG A 138      24.451   0.418   0.108
ATOM   2224  HB1 ARG A 138      25.082   0.999   0.623
ATOM   2225  HB2 ARG A 138      23.516   0.727  -0.066
ATOM   2226  CG  ARG A 138      25.091   0.203  -1.263
ATOM   2227  HG1 ARG A 138      24.599  -0.564  -1.676
ATOM   2228  HG2 ARG A 138      26.075   0.134  -1.097
ATOM   2229  CD  ARG A 138      24.912   1.379  -2.224
ATOM   2230  HD1 ARG A 138      23.959   1.368  -2.528
ATOM   2231  HD2 ARG A 138      25.652   1.326  -2.895
ATOM   2232  NE  ARG A 138      25.110   2.637  -1.454
ATOM   2233  HE  ARG A 138      24.800   2.701  -0.505
ATOM   2234  CZ  ARG A 138      25.719   3.704  -2.053
ATOM   2235  NH1 ARG A 138      26.225   3.574  -3.311
ATOM   2236 HH11 ARG A 138      26.671   4.355  -3.749
ATOM   2237 HH12 ARG A 138      26.152   2.701  -3.793
ATOM   2238  NH2 ARG A 138      25.818   4.895  -1.396
ATOM   2239 HH21 ARG A 138      26.264   5.676  -1.834
ATOM   2240 HH22 ARG A 138      25.447   4.990  -0.472
ATOM   2241  C   ARG A 138      23.957  -0.566   2.317
ATOM   2242  O   ARG A 138      24.827  -0.432   3.178
ATOM   2243  N   ILE A 139      22.650  -0.406   2.595
ATOM   2244  HN  ILE A 139      21.981  -0.499   1.857
ATOM   2245  CA  ILE A 139      22.189  -0.106   3.921
ATOM   2246  HA  ILE A 139      22.640   0.736   4.217
ATOM   2247  CB  ILE A 139      20.704   0.119   3.974
ATOM   2248  HB  ILE A 139      20.206  -0.662   3.598
ATOM   2249  CG2 ILE A 139      20.297   0.278   5.450
ATOM   2250 HG21 ILE A 139      20.482   1.217   5.739
ATOM   2251 HG22 ILE A 139      19.321   0.078   5.542
ATOM   2252 HG23 ILE A 139      20.830  -0.361   6.005
ATOM   2253  CG1 ILE A 139      20.310   1.322   3.095
ATOM   2254 HG11 ILE A 139      20.731   1.158   2.203
ATOM   2255 HG12 ILE A 139      20.555   2.136   3.621
ATOM   2256  CD1 ILE A 139      18.807   1.429   2.834
ATOM   2257 HD11 ILE A 139      18.428   2.157   3.406
ATOM   2258 HD12 ILE A 139      18.659   1.642   1.868
ATOM   2259 HD13 ILE A 139      18.374   0.557   3.061
ATOM   2260  C   ILE A 139      22.522  -1.266   4.817
ATOM   2261  O   ILE A 139      22.961  -1.078   5.950
ATOM   2262  N   LEU A 140      22.309  -2.506   4.329
ATOM   2263  HN  LEU A 140      21.970  -2.608   3.394
ATOM   2264  CA  LEU A 140      22.554  -3.683   5.113
ATOM   2265  HA  LEU A 140      21.999  -3.586   5.939
ATOM   2266  CB  LEU A 140      22.148  -4.976   4.381
ATOM   2267  HB1 LEU A 140      22.321  -5.721   5.026
ATOM   2268  HB2 LEU A 140      22.625  -4.954   3.503
ATOM   2269  CG  LEU A 140      20.645  -5.053   4.042
ATOM   2270  HG  LEU A 140      20.435  -4.313   3.403
ATOM   2271  CD1 LEU A 140      20.301  -6.366   3.319
ATOM   2272 HD11 LEU A 140      19.614  -6.860   3.851
ATOM   2273 HD12 LEU A 140      19.940  -6.153   2.411
ATOM   2274 HD13 LEU A 140      21.130  -6.919   3.235
ATOM   2275  CD2 LEU A 140      19.773  -4.811   5.285
ATOM   2276 HD21 LEU A 140      20.065  -3.963   5.728
ATOM   2277 HD22 LEU A 140      18.817  -4.736   5.002
ATOM   2278 HD23 LEU A 140      19.883  -5.580   5.914
ATOM   2279  C   LEU A 140      24.015  -3.796   5.442
ATOM   2280  O   LEU A 140      24.373  -4.084   6.582
ATOM   2281  N   ASP A 141      24.903  -3.548   4.458
ATOM   2282  HN  ASP A 141      24.575  -3.220   3.572
ATOM   2283  CA  ASP A 141      26.316  -3.747   4.658
ATOM   2284  HA  ASP A 141      26.421  -4.703   4.930
ATOM   2285  CB  ASP A 141      27.134  -3.512   3.378
ATOM   2286  HB1 ASP A 141      28.101  -3.554   3.629
ATOM   2287  HB2 ASP A 141      26.767  -2.694   2.935
ATOM   2288  CG  ASP A 141      26.851  -4.693   2.459
ATOM   2289  OD1 ASP A 141      27.094  -5.850   2.893
ATOM   2290  OD2 ASP A 141      26.390  -4.453   1.312
ATOM   2291  C   ASP A 141      26.842  -2.843   5.734
ATOM   2292  O   ASP A 141      27.607  -3.282   6.590
ATOM   2293  N   ILE A 142      26.435  -1.561   5.732
ATOM   2294  HN  ILE A 142      25.798  -1.250   5.026
ATOM   2295  CA  ILE A 142      26.897  -0.630   6.724
ATOM   2296  HA  ILE A 142      27.894  -0.593   6.659
ATOM   2297  CB  ILE A 142      26.381   0.762   6.516
ATOM   2298  HB  ILE A 142      25.386   0.771   6.415
ATOM   2299  CG2 ILE A 142      26.728   1.601   7.760
ATOM   2300 HG21 ILE A 142      26.186   2.441   7.747
ATOM   2301 HG22 ILE A 142      26.515   1.070   8.580
ATOM   2302 HG23 ILE A 142      27.703   1.824   7.741
ATOM   2303  CG1 ILE A 142      26.941   1.339   5.207
ATOM   2304 HG11 ILE A 142      26.714   0.674   4.495
ATOM   2305 HG12 ILE A 142      27.897   1.564   5.394
ATOM   2306  CD1 ILE A 142      26.279   2.647   4.784
ATOM   2307 HD11 ILE A 142      26.349   3.305   5.534
ATOM   2308 HD12 ILE A 142      26.747   3.002   3.975
ATOM   2309 HD13 ILE A 142      25.318   2.472   4.572
ATOM   2310  C   ILE A 142      26.422  -1.104   8.061
ATOM   2311  O   ILE A 142      27.105  -0.946   9.070
ATOM   2312  N   ASN A 143      25.202  -1.663   8.089
ATOM   2313  HN  ASN A 143      24.704  -1.742   7.225
ATOM   2314  CA  ASN A 143      24.565  -2.155   9.276
ATOM   2315  HA  ASN A 143      24.671  -1.427   9.953
ATOM   2316  CB  ASN A 143      23.060  -2.412   9.100
ATOM   2317  HB1 ASN A 143      22.957  -3.340   8.741
ATOM   2318  HB2 ASN A 143      22.683  -1.636   8.595
ATOM   2319  CG  ASN A 143      22.437  -2.393  10.491
ATOM   2320  OD1 ASN A 143      22.121  -1.331  11.025
ATOM   2321  ND2 ASN A 143      22.251  -3.596  11.095
ATOM   2322 HD21 ASN A 143      21.842  -3.584  12.008
ATOM   2323 HD22 ASN A 143      22.508  -4.459  10.661
ATOM   2324  C   ASN A 143      25.225  -3.411   9.770
ATOM   2325  O   ASN A 143      24.997  -3.802  10.912
ATOM   2326  N   GLY A 144      26.016  -4.120   8.933
ATOM   2327  HN  GLY A 144      26.161  -3.820   7.990
ATOM   2328  CA  GLY A 144      26.645  -5.317   9.431
ATOM   2329  HA1 GLY A 144      26.482  -5.337  10.417
ATOM   2330  HA2 GLY A 144      27.581  -5.316   9.079
ATOM   2331  C   GLY A 144      25.972  -6.531   8.859
ATOM   2332  O   GLY A 144      26.182  -7.643   9.342
ATOM   2333  N   GLY A 145      25.136  -6.358   7.819
ATOM   2334  HN  GLY A 145      24.917  -5.439   7.492
ATOM   2335  CA  GLY A 145      24.563  -7.510   7.187
ATOM   2336  HA1 GLY A 145      25.110  -8.295   7.480
ATOM   2337  HA2 GLY A 145      24.485  -7.290   6.215
ATOM   2338  C   GLY A 145      23.169  -7.757   7.679
ATOM   2339  O   GLY A 145      22.536  -8.721   7.251
ATOM   2340  N   SER A 146      22.647  -6.914   8.593
ATOM   2341  HN  SER A 146      23.194  -6.157   8.950
ATOM   2342  CA  SER A 146      21.298  -7.111   9.050
ATOM   2343  HA  SER A 146      20.910  -7.853   8.503
ATOM   2344  CB  SER A 146      21.190  -7.522  10.529
ATOM   2345  HB1 SER A 146      20.215  -7.618  10.728
ATOM   2346  HB2 SER A 146      21.745  -6.871  11.048
ATOM   2347  OG  SER A 146      21.772  -8.800  10.729
ATOM   2348  HG  SER A 146      22.230  -9.011  11.592
ATOM   2349  C   SER A 146      20.579  -5.803   8.906
ATOM   2350  O   SER A 146      21.207  -4.745   8.884
ATOM   2351  N   PRO A 147      19.275  -5.838   8.784
ATOM   2352  CA  PRO A 147      18.478  -4.647   8.634
ATOM   2353  HA  PRO A 147      18.877  -4.010   7.974
ATOM   2354  CB  PRO A 147      17.104  -5.123   8.159
ATOM   2355  HB1 PRO A 147      17.092  -5.078   7.160
ATOM   2356  HB2 PRO A 147      16.410  -4.637   8.690
ATOM   2357  CG  PRO A 147      17.056  -6.610   8.566
ATOM   2358  HG1 PRO A 147      16.554  -7.108   7.859
ATOM   2359  HG2 PRO A 147      16.759  -6.660   9.520
ATOM   2360  CD  PRO A 147      18.529  -7.052   8.503
ATOM   2361  HD1 PRO A 147      18.728  -7.324   7.562
ATOM   2362  HD2 PRO A 147      18.690  -7.693   9.254
ATOM   2363  C   PRO A 147      18.402  -3.889   9.924
ATOM   2364  O   PRO A 147      18.428  -4.522  10.977
ATOM   2365  N   PRO A 148      18.337  -2.581   9.884
ATOM   2366  CA  PRO A 148      18.145  -1.807  11.079
ATOM   2367  HA  PRO A 148      18.727  -2.088  11.842
ATOM   2368  CB  PRO A 148      18.506  -0.364  10.725
ATOM   2369  HB1 PRO A 148      19.445  -0.199  11.028
ATOM   2370  HB2 PRO A 148      17.766   0.226  11.048
ATOM   2371  CG  PRO A 148      18.495  -0.336   9.187
ATOM   2372  HG1 PRO A 148      19.238   0.260   8.884
ATOM   2373  HG2 PRO A 148      17.557  -0.157   8.889
ATOM   2374  CD  PRO A 148      18.853  -1.781   8.788
ATOM   2375  HD1 PRO A 148      19.850  -1.863   8.789
ATOM   2376  HD2 PRO A 148      18.333  -2.012   7.966
ATOM   2377  C   PRO A 148      16.736  -2.001  11.551
ATOM   2378  O   PRO A 148      15.800  -1.703  10.809
ATOM   2379  N   LEU A 149      16.580  -2.498  12.789
ATOM   2380  HN  LEU A 149      17.415  -2.685  13.307
ATOM   2381  CA  LEU A 149      15.334  -2.788  13.444
ATOM   2382  HA  LEU A 149      14.755  -3.191  12.736
ATOM   2383  CB  LEU A 149      15.511  -3.797  14.589
ATOM   2384  HB1 LEU A 149      14.599  -3.958  14.965
ATOM   2385  HB2 LEU A 149      16.236  -3.434  15.174
ATOM   2386  CG  LEU A 149      16.013  -5.158  14.072
ATOM   2387  HG  LEU A 149      16.958  -5.042  13.767
ATOM   2388  CD1 LEU A 149      16.051  -6.210  15.191
ATOM   2389 HD11 LEU A 149      16.067  -5.744  16.076
ATOM   2390 HD12 LEU A 149      15.237  -6.786  15.124
ATOM   2391 HD13 LEU A 149      16.874  -6.769  15.085
ATOM   2392  CD2 LEU A 149      15.210  -5.620  12.844
ATOM   2393 HD21 LEU A 149      14.467  -4.972  12.678
ATOM   2394 HD22 LEU A 149      15.818  -5.652  12.051
ATOM   2395 HD23 LEU A 149      14.835  -6.530  13.023
ATOM   2396  C   LEU A 149      14.638  -1.560  13.963
ATOM   2397  O   LEU A 149      13.435  -1.602  14.231
ATOM   2398  N   THR A 150      15.393  -0.471  14.217
ATOM   2399  HN  THR A 150      16.374  -0.500  14.024
ATOM   2400  CA  THR A 150      14.818   0.734  14.761
ATOM   2401  HA  THR A 150      13.884   0.496  15.026
ATOM   2402  CB  THR A 150      15.585   1.280  15.929
ATOM   2403  HB  THR A 150      16.516   1.501  15.638
ATOM   2404  OG1 THR A 150      15.685   0.327  16.972
ATOM   2405  HG1 THR A 150      15.727   0.630  17.924
ATOM   2406  CG2 THR A 150      14.867   2.536  16.428
ATOM   2407 HG21 THR A 150      15.368   2.909  17.209
ATOM   2408 HG22 THR A 150      14.837   3.209  15.689
ATOM   2409 HG23 THR A 150      13.938   2.291  16.705
ATOM   2410  C   THR A 150      14.945   1.821  13.738
ATOM   2411  O   THR A 150      15.888   1.843  12.950
ATOM   2412  N   TYR A 151      13.991   2.771  13.751
ATOM   2413  HN  TYR A 151      13.255   2.689  14.423
ATOM   2414  CA  TYR A 151      13.968   3.893  12.858
ATOM   2415  HA  TYR A 151      13.982   3.579  11.909
ATOM   2416  CB  TYR A 151      12.679   4.723  13.043
ATOM   2417 HCB1 TYR A 151      12.789   5.227  13.900
ATOM   2418 HCB2 TYR A 151      11.916   4.087  12.931
ATOM   2419  CG  TYR A 151      12.534   5.749  11.966
ATOM   2420  CD1 TYR A 151      12.077   5.380  10.720
ATOM   2421 HCD1 TYR A 151      11.852   4.422  10.540
ATOM   2422  CE1 TYR A 151      11.926   6.312   9.720
ATOM   2423 HCE1 TYR A 151      11.584   6.032   8.823
ATOM   2424  CZ  TYR A 151      12.245   7.628   9.954
ATOM   2425  OH  TYR A 151      12.093   8.585   8.928
ATOM   2426  HOH TYR A 151      11.250   8.613   8.391
ATOM   2427  CE2 TYR A 151      12.704   8.007  11.192
ATOM   2428 HCE2 TYR A 151      12.929   8.965  11.370
ATOM   2429  CD2 TYR A 151      12.855   7.069  12.188
ATOM   2430 HCD2 TYR A 151      13.202   7.350  13.083
ATOM   2431  C   TYR A 151      15.175   4.729  13.164
ATOM   2432  O   TYR A 151      15.836   5.233  12.260
ATOM   2433  N   LYS A 152      15.507   4.877  14.460
ATOM   2434  HN  LYS A 152      14.951   4.414  15.151
ATOM   2435  CA  LYS A 152      16.623   5.669  14.896
ATOM   2436  HA1 LYS A 152      16.441   6.614  14.625
ATOM   2437  CB  LYS A 152      16.819   5.589  16.419
ATOM   2438  HB1 LYS A 152      17.049   4.636  16.615
ATOM   2439  HB2 LYS A 152      16.000   5.998  16.821
ATOM   2440  CG  LYS A 152      17.996   6.417  16.935
ATOM   2441  HG1 LYS A 152      18.750   6.247  16.300
ATOM   2442  HG2 LYS A 152      18.094   6.182  17.902
ATOM   2443  CD  LYS A 152      17.746   7.921  16.894
ATOM   2444  HD1 LYS A 152      17.157   8.080  16.102
ATOM   2445  HD2 LYS A 152      18.648   8.351  16.941
ATOM   2446  CE  LYS A 152      16.969   8.437  18.107
ATOM   2447  HE1 LYS A 152      17.512   8.206  18.915
ATOM   2448  HE2 LYS A 152      16.035   8.092  18.017
ATOM   2449  NZ  LYS A 152      16.883   9.913  18.061
ATOM   2450  HZ1 LYS A 152      16.931  10.271  18.993
ATOM   2451  HZ2 LYS A 152      17.646  10.267  17.520
ATOM   2452  HZ3 LYS A 152      16.015  10.176  17.639
ATOM   2453  C   LYS A 152      17.876   5.123  14.283
ATOM   2454  O   LYS A 152      18.696   5.880  13.767
ATOM   2455  N   ARG A 153      18.064   3.795  14.326
ATOM   2456  HN  ARG A 153      17.371   3.203  14.739
ATOM   2457  CA  ARG A 153      19.259   3.228  13.779
ATOM   2458  HA  ARG A 153      20.006   3.688  14.259
ATOM   2459  CB  ARG A 153      19.432   1.715  14.014
ATOM   2460  HB1 ARG A 153      18.690   1.264  13.519
ATOM   2461  HB2 ARG A 153      19.522   1.590  15.002
ATOM   2462  CG  ARG A 153      20.738   1.213  13.391
ATOM   2463  HG1 ARG A 153      20.711   1.491  12.431
ATOM   2464  HG2 ARG A 153      20.803   0.244  13.629
ATOM   2465  CD  ARG A 153      21.979   1.879  13.989
ATOM   2466  HD1 ARG A 153      22.255   1.328  14.777
ATOM   2467  HD2 ARG A 153      21.762   2.848  14.108
ATOM   2468  NE  ARG A 153      23.087   1.800  12.992
ATOM   2469  HE  ARG A 153      23.134   2.478  12.259
ATOM   2470  CZ  ARG A 153      24.038   0.822  13.059
ATOM   2471  NH1 ARG A 153      23.948  -0.162  13.999
ATOM   2472 HH11 ARG A 153      24.644  -0.878  14.048
ATOM   2473 HH12 ARG A 153      23.179  -0.175  14.638
ATOM   2474  NH2 ARG A 153      25.088   0.840  12.186
ATOM   2475 HH21 ARG A 153      25.784   0.124  12.235
ATOM   2476 HH22 ARG A 153      25.154   1.562  11.497
ATOM   2477  C   ARG A 153      19.282   3.453  12.301
ATOM   2478  O   ARG A 153      20.331   3.728  11.722
ATOM   2479  N   PHE A 154      18.110   3.346  11.654
ATOM   2480  HN  PHE A 154      17.285   3.158  12.187
ATOM   2481  CA  PHE A 154      17.989   3.489  10.232
ATOM   2482  HA  PHE A 154      18.545   2.786   9.788
ATOM   2483  CB  PHE A 154      16.521   3.308   9.792
ATOM   2484 HCB1 PHE A 154      16.005   4.049  10.222
ATOM   2485 HCB2 PHE A 154      16.285   2.356   9.987
ATOM   2486  CG  PHE A 154      16.363   3.486   8.320
ATOM   2487  CD1 PHE A 154      16.672   2.471   7.444
ATOM   2488 HCD1 PHE A 154      17.012   1.599   7.797
ATOM   2489  CE1 PHE A 154      16.518   2.643   6.088
ATOM   2490 HCE1 PHE A 154      16.748   1.898   5.461
ATOM   2491  CZ  PHE A 154      16.049   3.836   5.592
ATOM   2492  HCZ PHE A 154      15.935   3.962   4.607
ATOM   2493  CE2 PHE A 154      15.738   4.854   6.460
ATOM   2494 HCE2 PHE A 154      15.394   5.724   6.106
ATOM   2495  CD2 PHE A 154      15.898   4.680   7.814
ATOM   2496 HCD2 PHE A 154      15.674   5.428   8.439
ATOM   2497  C   PHE A 154      18.470   4.852   9.827
ATOM   2498  O   PHE A 154      19.272   4.977   8.903
ATOM   2499  N   LEU A 155      18.025   5.915  10.521
ATOM   2500  HN  LEU A 155      17.404   5.787  11.294
ATOM   2501  CA  LEU A 155      18.447   7.234  10.146
ATOM   2502  HA  LEU A 155      18.215   7.324   9.177
ATOM   2503  CB  LEU A 155      17.698   8.369  10.858
ATOM   2504  HB1 LEU A 155      18.195   9.211  10.650
ATOM   2505  HB2 LEU A 155      17.580   8.079  11.808
ATOM   2506  CG  LEU A 155      16.285   8.541  10.276
ATOM   2507  HG  LEU A 155      16.367   8.685   9.290
ATOM   2508  CD1 LEU A 155      15.461   7.263  10.459
ATOM   2509 HD11 LEU A 155      14.969   7.315  11.328
ATOM   2510 HD12 LEU A 155      14.811   7.183   9.703
ATOM   2511 HD13 LEU A 155      16.078   6.476  10.463
ATOM   2512  CD2 LEU A 155      15.593   9.804  10.804
ATOM   2513 HD21 LEU A 155      16.111  10.158  11.583
ATOM   2514 HD22 LEU A 155      15.563  10.488  10.075
ATOM   2515 HD23 LEU A 155      14.664   9.570  11.090
ATOM   2516  C   LEU A 155      19.922   7.385  10.337
ATOM   2517  O   LEU A 155      20.575   8.080   9.562
ATOM   2518  N   HIS A 156      20.492   6.747  11.374
ATOM   2519  HN  HIS A 156      19.925   6.204  11.993
ATOM   2520  CA  HIS A 156      21.907   6.837  11.602
ATOM   2521  HA  HIS A 156      22.113   7.804  11.751
ATOM   2522  CB  HIS A 156      22.366   6.036  12.834
ATOM   2523  HB1 HIS A 156      22.098   5.088  12.660
ATOM   2524  HB2 HIS A 156      22.000   6.521  13.628
ATOM   2525  CG  HIS A 156      23.858   6.015  13.016
ATOM   2526  ND1 HIS A 156      24.611   7.087  13.446
ATOM   2527  HD1 HIS A 156      24.272   7.997  13.685
ATOM   2528  CE1 HIS A 156      25.902   6.669  13.482
ATOM   2529  HE1 HIS A 156      26.668   7.249  13.760
ATOM   2530  NE2 HIS A 156      26.031   5.408  13.108
ATOM   2531  CD2 HIS A 156      24.742   4.999  12.815
ATOM   2532  HD2 HIS A 156      24.494   4.083  12.499
ATOM   2533  C   HIS A 156      22.631   6.269  10.418
ATOM   2534  O   HIS A 156      23.626   6.834   9.966
ATOM   2535  N   ILE A 157      22.148   5.133   9.878
ATOM   2536  HN  ILE A 157      21.315   4.729  10.255
ATOM   2537  CA  ILE A 157      22.802   4.488   8.772
ATOM   2538  HA  ILE A 157      23.727   4.254   9.071
ATOM   2539  CB  ILE A 157      22.092   3.235   8.333
ATOM   2540  HB  ILE A 157      21.142   3.432   8.091
ATOM   2541  CG2 ILE A 157      22.812   2.694   7.086
ATOM   2542 HG21 ILE A 157      23.572   3.303   6.860
ATOM   2543 HG22 ILE A 157      23.156   1.776   7.282
ATOM   2544 HG23 ILE A 157      22.164   2.660   6.325
ATOM   2545  CG1 ILE A 157      22.015   2.214   9.478
ATOM   2546 HG11 ILE A 157      21.568   1.406   9.094
ATOM   2547 HG12 ILE A 157      21.598   2.698  10.247
ATOM   2548  CD1 ILE A 157      23.379   1.740   9.974
ATOM   2549 HD11 ILE A 157      23.680   2.336  10.718
ATOM   2550 HD12 ILE A 157      23.297   0.799  10.303
ATOM   2551 HD13 ILE A 157      24.033   1.781   9.218
ATOM   2552  C   ILE A 157      22.774   5.419   7.601
ATOM   2553  O   ILE A 157      23.771   5.588   6.902
ATOM   2554  N   LEU A 158      21.617   6.062   7.370
ATOM   2555  HN  LEU A 158      20.857   5.936   8.008
ATOM   2556  CA  LEU A 158      21.439   6.923   6.237
ATOM   2557  HA  LEU A 158      21.611   6.364   5.426
ATOM   2558  CB  LEU A 158      20.016   7.493   6.133
ATOM   2559  HB1 LEU A 158      20.014   8.082   5.325
ATOM   2560  HB2 LEU A 158      19.807   7.877   7.032
ATOM   2561  CG  LEU A 158      18.947   6.417   5.874
ATOM   2562  HG  LEU A 158      18.891   5.828   6.680
ATOM   2563  CD1 LEU A 158      17.560   7.056   5.696
ATOM   2564 HD11 LEU A 158      17.468   7.818   6.337
ATOM   2565 HD12 LEU A 158      17.473   7.388   4.757
ATOM   2566 HD13 LEU A 158      16.858   6.368   5.881
ATOM   2567  CD2 LEU A 158      19.341   5.495   4.708
ATOM   2568 HD21 LEU A 158      20.202   5.818   4.315
ATOM   2569 HD22 LEU A 158      19.452   4.563   5.053
ATOM   2570 HD23 LEU A 158      18.620   5.519   4.016
ATOM   2571  C   LEU A 158      22.390   8.072   6.328
ATOM   2572  O   LEU A 158      22.919   8.523   5.314
ATOM   2573  N   SER A 159      22.642   8.583   7.546
ATOM   2574  HN  SER A 159      22.229   8.179   8.362
ATOM   2575  CA  SER A 159      23.512   9.717   7.655
ATOM   2576  HA  SER A 159      23.090  10.459   7.134
ATOM   2577  CB  SER A 159      23.694  10.220   9.099
ATOM   2578  HB1 SER A 159      22.780  10.261   9.503
ATOM   2579  HB2 SER A 159      24.254  11.047   9.044
ATOM   2580  OG  SER A 159      24.433   9.282   9.866
ATOM   2581  HG  SER A 159      24.960   8.566   9.408
ATOM   2582  C   SER A 159      24.858   9.334   7.122
ATOM   2583  O   SER A 159      25.565  10.165   6.556
ATOM   2584  N   LEU A 160      25.265   8.065   7.320
ATOM   2585  HN  LEU A 160      24.667   7.430   7.809
ATOM   2586  CA  LEU A 160      26.540   7.603   6.844
ATOM   2587  HA  LEU A 160      27.222   8.249   7.188
ATOM   2588  CB  LEU A 160      26.877   6.192   7.355
ATOM   2589  HB1 LEU A 160      27.804   5.998   7.035
ATOM   2590  HB2 LEU A 160      26.117   5.607   7.071
ATOM   2591  CG  LEU A 160      26.930   6.101   8.890
ATOM   2592  HG  LEU A 160      26.016   6.300   9.243
ATOM   2593  CD1 LEU A 160      27.274   4.679   9.356
ATOM   2594 HD11 LEU A 160      27.471   4.696  10.336
ATOM   2595 HD12 LEU A 160      26.494   4.080   9.175
ATOM   2596 HD13 LEU A 160      28.076   4.357   8.853
ATOM   2597  CD2 LEU A 160      27.865   7.166   9.483
ATOM   2598 HD21 LEU A 160      27.365   7.692  10.171
ATOM   2599 HD22 LEU A 160      28.650   6.712   9.905
ATOM   2600 HD23 LEU A 160      28.175   7.771   8.750
ATOM   2601  C   LEU A 160      26.542   7.550   5.342
ATOM   2602  O   LEU A 160      27.525   7.924   4.707
ATOM   2603  N   LEU A 161      25.437   7.058   4.742
ATOM   2604  HN  LEU A 161      24.670   6.786   5.323
ATOM   2605  CA  LEU A 161      25.295   6.901   3.315
ATOM   2606  HA  LEU A 161      26.098   6.371   3.042
ATOM   2607  CB  LEU A 161      24.011   6.146   2.919
ATOM   2608  HB1 LEU A 161      23.922   6.258   1.929
ATOM   2609  HB2 LEU A 161      23.295   6.488   3.527
ATOM   2610  CG  LEU A 161      24.082   4.628   3.165
ATOM   2611  HG  LEU A 161      24.250   4.480   4.140
ATOM   2612  CD1 LEU A 161      22.750   3.938   2.831
ATOM   2613 HD11 LEU A 161      22.022   4.355   3.375
ATOM   2614 HD12 LEU A 161      22.558   4.056   1.857
ATOM   2615 HD13 LEU A 161      22.824   2.965   3.049
ATOM   2616  CD2 LEU A 161      25.250   4.009   2.380
ATOM   2617 HD21 LEU A 161      26.098   4.469   2.642
ATOM   2618 HD22 LEU A 161      25.309   3.035   2.598
ATOM   2619 HD23 LEU A 161      25.085   4.130   1.401
ATOM   2620  C   LEU A 161      25.264   8.217   2.604
ATOM   2621  O   LEU A 161      25.864   8.358   1.541
ATOM   2622  N   GLY A 162      24.576   9.228   3.166
ATOM   2623  HN  GLY A 162      24.138   9.115   4.058
ATOM   2624  CA  GLY A 162      24.485  10.472   2.456
ATOM   2625  HA1 GLY A 162      25.204  10.466   1.761
ATOM   2626  HA2 GLY A 162      24.457  11.200   3.142
ATOM   2627  C   GLY A 162      23.173  10.502   1.730
ATOM   2628  O   GLY A 162      22.224   9.815   2.104
ATOM   2629  N   ASP A 163      23.090  11.329   0.667
ATOM   2630  HN  ASP A 163      23.910  11.818   0.371
ATOM   2631  CA  ASP A 163      21.863  11.531  -0.055
ATOM   2632  HA  ASP A 163      21.163  11.705   0.638
ATOM   2633  CB  ASP A 163      21.924  12.734  -1.014
ATOM   2634  HB1 ASP A 163      21.066  12.744  -1.527
ATOM   2635  HB2 ASP A 163      22.796  12.678  -1.500
ATOM   2636  CG  ASP A 163      21.959  14.005  -0.177
ATOM   2637  OD1 ASP A 163      20.992  14.233   0.596
ATOM   2638  OD2 ASP A 163      22.950  14.769  -0.309
ATOM   2639  C   ASP A 163      21.536  10.318  -0.876
ATOM   2640  O   ASP A 163      22.378   9.467  -1.154
ATOM   2641  N   PRO A 164      20.281  10.249  -1.249
ATOM   2642  CA  PRO A 164      19.764   9.166  -2.047
ATOM   2643  HA  PRO A 164      20.117   8.274  -1.765
ATOM   2644  CB  PRO A 164      18.243   9.181  -1.857
ATOM   2645  HB1 PRO A 164      18.010   8.454  -1.211
ATOM   2646  HB2 PRO A 164      17.823   9.197  -2.764
ATOM   2647  CG  PRO A 164      17.940  10.528  -1.176
ATOM   2648  HG1 PRO A 164      17.227  10.375  -0.492
ATOM   2649  HG2 PRO A 164      17.807  11.213  -1.892
ATOM   2650  CD  PRO A 164      19.244  10.861  -0.436
ATOM   2651  HD1 PRO A 164      19.226  10.389   0.445
ATOM   2652  HD2 PRO A 164      19.372  11.852  -0.470
ATOM   2653  C   PRO A 164      20.201   9.318  -3.469
ATOM   2654  O   PRO A 164      20.803  10.337  -3.797
ATOM   2655  N   GLU A 165      19.956   8.302  -4.322
ATOM   2656  HN  GLU A 165      19.513   7.467  -3.996
ATOM   2657  CA  GLU A 165      20.335   8.427  -5.701
ATOM   2658  HA  GLU A 165      21.304   8.672  -5.687
ATOM   2659  CB  GLU A 165      20.198   7.140  -6.535
ATOM   2660  HB1 GLU A 165      20.296   7.424  -7.489
ATOM   2661  HB2 GLU A 165      19.351   6.707  -6.227
ATOM   2662  CG  GLU A 165      21.299   6.108  -6.297
ATOM   2663  HG1 GLU A 165      21.152   5.721  -5.387
ATOM   2664  HG2 GLU A 165      22.170   6.546  -6.520
ATOM   2665  CD  GLU A 165      21.086   4.986  -7.305
ATOM   2666  OE1 GLU A 165      19.979   4.941  -7.907
ATOM   2667  OE2 GLU A 165      22.023   4.164  -7.494
ATOM   2668  C   GLU A 165      19.460   9.453  -6.348
ATOM   2669  O   GLU A 165      18.273   9.567  -6.045
ATOM   2670  N   VAL A 166      20.053  10.234  -7.272
ATOM   2671  HN  VAL A 166      21.021  10.085  -7.473
ATOM   2672  CA  VAL A 166      19.357  11.271  -7.982
ATOM   2673  HA  VAL A 166      18.797  11.755  -7.309
ATOM   2674  CB  VAL A 166      20.271  12.272  -8.623
ATOM   2675  HB  VAL A 166      19.771  12.958  -9.151
ATOM   2676  CG1 VAL A 166      21.027  13.018  -7.510
ATOM   2677 HG11 VAL A 166      20.452  13.761  -7.168
ATOM   2678 HG12 VAL A 166      21.232  12.377  -6.770
ATOM   2679 HG13 VAL A 166      21.876  13.389  -7.886
ATOM   2680  CG2 VAL A 166      21.193  11.537  -9.611
ATOM   2681 HG21 VAL A 166      22.109  11.935  -9.559
ATOM   2682 HG22 VAL A 166      21.227  10.568  -9.365
ATOM   2683 HG23 VAL A 166      20.828  11.642 -10.536
ATOM   2684  C   VAL A 166      18.540  10.643  -9.068
ATOM   2685  O   VAL A 166      18.877   9.579  -9.587
ATOM   2686  N   PRO A 167      17.450  11.281  -9.408
ATOM   2687  CA  PRO A 167      16.606  10.762 -10.448
ATOM   2688  HA  PRO A 167      16.433   9.783 -10.340
ATOM   2689  CB  PRO A 167      15.291  11.531 -10.346
ATOM   2690  HB1 PRO A 167      14.544  10.893 -10.534
ATOM   2691  HB2 PRO A 167      15.380  12.369 -10.884
ATOM   2692  CG  PRO A 167      15.218  11.924  -8.860
ATOM   2693  HG1 PRO A 167      14.807  11.161  -8.361
ATOM   2694  HG2 PRO A 167      14.812  12.836  -8.803
ATOM   2695  CD  PRO A 167      16.691  12.035  -8.423
ATOM   2696  HD1 PRO A 167      16.782  11.564  -7.546
ATOM   2697  HD2 PRO A 167      16.959  12.995  -8.505
ATOM   2698  C   PRO A 167      17.264  10.875 -11.786
ATOM   2699  O   PRO A 167      18.020  11.819 -12.013
ATOM   2700  N   VAL A 168      16.986   9.916 -12.686
ATOM   2701  HN  VAL A 168      16.369   9.173 -12.426
ATOM   2702  CA  VAL A 168      17.544   9.922 -14.005
ATOM   2703  HA  VAL A 168      18.511  10.162 -13.914
ATOM   2704  CB  VAL A 168      17.479   8.593 -14.699
ATOM   2705  HB  VAL A 168      17.859   8.629 -15.623
ATOM   2706  CG1 VAL A 168      18.330   7.587 -13.905
ATOM   2707 HG11 VAL A 168      18.587   7.997 -13.030
ATOM   2708 HG12 VAL A 168      17.793   6.758 -13.749
ATOM   2709 HG13 VAL A 168      19.151   7.367 -14.432
ATOM   2710  CG2 VAL A 168      16.004   8.184 -14.849
ATOM   2711 HG21 VAL A 168      15.446   8.752 -14.245
ATOM   2712 HG22 VAL A 168      15.724   8.319 -15.799
ATOM   2713 HG23 VAL A 168      15.906   7.221 -14.598
ATOM   2714  C   VAL A 168      16.762  10.900 -14.827
ATOM   2715  O   VAL A 168      15.661  11.305 -14.457
ATOM   2716  N   ARG A 169      17.347  11.321 -15.967
ATOM   2717  HN  ARG A 169      18.243  10.948 -16.209
ATOM   2718  CA  ARG A 169      16.744  12.281 -16.851
ATOM   2719  HA  ARG A 169      16.555  13.089 -16.293
ATOM   2720  CB  ARG A 169      17.648  12.690 -18.025
ATOM   2721  HB1 ARG A 169      18.516  12.977 -17.620
ATOM   2722  HB2 ARG A 169      17.115  13.334 -18.575
ATOM   2723  CG  ARG A 169      17.978  11.514 -18.948
ATOM   2724  HG1 ARG A 169      17.105  11.229 -19.344
ATOM   2725  HG2 ARG A 169      18.507  10.874 -18.391
ATOM   2726  CD  ARG A 169      18.876  11.866 -20.137
ATOM   2727  HD1 ARG A 169      19.816  11.916 -19.798
ATOM   2728  HD2 ARG A 169      18.468  12.655 -20.597
ATOM   2729  NE  ARG A 169      18.801  10.713 -21.077
ATOM   2730  HE  ARG A 169      19.452   9.958 -20.998
ATOM   2731  CZ  ARG A 169      17.838  10.690 -22.048
ATOM   2732  NH1 ARG A 169      17.056  11.785 -22.266
ATOM   2733 HH11 ARG A 169      16.352  11.768 -22.976
ATOM   2734 HH12 ARG A 169      17.203  12.609 -21.718
ATOM   2735  NH2 ARG A 169      17.638   9.568 -22.794
ATOM   2736 HH21 ARG A 169      16.934   9.551 -23.504
ATOM   2737 HH22 ARG A 169      18.212   8.765 -22.634
ATOM   2738  C   ARG A 169      15.519  11.678 -17.459
ATOM   2739  O   ARG A 169      15.373  10.460 -17.533
ATOM   2740  N   ASN A 170      14.591  12.550 -17.900
ATOM   2741  HN  ASN A 170      14.770  13.529 -17.800
ATOM   2742  CA  ASN A 170      13.360  12.138 -18.506
ATOM   2743  HA  ASN A 170      12.957  11.446 -17.908
ATOM   2744  CB  ASN A 170      12.348  13.289 -18.669
ATOM   2745  HB1 ASN A 170      11.526  12.897 -19.082
ATOM   2746  HB2 ASN A 170      12.829  14.037 -19.126
ATOM   2747  CG  ASN A 170      11.951  13.797 -17.289
ATOM   2748  OD1 ASN A 170      11.660  13.016 -16.384
ATOM   2749  ND2 ASN A 170      11.945  15.147 -17.117
ATOM   2750 HD21 ASN A 170      11.684  15.481 -16.211
ATOM   2751 HD22 ASN A 170      12.182  15.782 -17.853
ATOM   2752  C   ASN A 170      13.664  11.633 -19.881
ATOM   2753  O   ASN A 170      14.671  12.000 -20.485
ATOM   2754  N   LEU A 171      12.799  10.739 -20.404
ATOM   2755  HN  LEU A 171      12.014  10.435 -19.863
ATOM   2756  CA  LEU A 171      12.993  10.220 -21.727
ATOM   2757  HA  LEU A 171      13.975  10.066 -21.838
ATOM   2758  CB  LEU A 171      12.304   8.867 -21.971
ATOM   2759  HB1 LEU A 171      12.520   8.611 -22.913
ATOM   2760  HB2 LEU A 171      11.351   8.985 -21.691
ATOM   2761  CG  LEU A 171      12.877   7.750 -21.081
ATOM   2762  HG  LEU A 171      12.665   7.972 -20.129
ATOM   2763  CD1 LEU A 171      12.201   6.399 -21.367
ATOM   2764 HD11 LEU A 171      11.555   6.196 -20.631
ATOM   2765 HD12 LEU A 171      11.716   6.456 -22.240
ATOM   2766 HD13 LEU A 171      12.902   5.687 -21.412
ATOM   2767  CD2 LEU A 171      14.409   7.687 -21.182
ATOM   2768 HD21 LEU A 171      14.804   8.371 -20.569
ATOM   2769 HD22 LEU A 171      14.715   6.773 -20.916
ATOM   2770 HD23 LEU A 171      14.681   7.877 -22.125
ATOM   2771  C   LEU A 171      12.464  11.213 -22.709
ATOM   2772  O   LEU A 171      11.579  12.006 -22.393
ATOM   2773  N   THR A 172      13.011  11.191 -23.942
ATOM   2774  HN  THR A 172      13.709  10.508 -24.156
ATOM   2775  CA  THR A 172      12.612  12.126 -24.952
ATOM   2776  HA  THR A 172      11.870  12.682 -24.577
ATOM   2777  CB  THR A 172      13.720  13.049 -25.369
ATOM   2778  HB  THR A 172      13.381  13.705 -26.043
ATOM   2779  OG1 THR A 172      14.777  12.308 -25.960
ATOM   2780  HG1 THR A 172      15.072  11.444 -25.551
ATOM   2781  CG2 THR A 172      14.231  13.792 -24.121
ATOM   2782 HG21 THR A 172      13.687  14.621 -23.990
ATOM   2783 HG22 THR A 172      14.138  13.194 -23.325
ATOM   2784 HG23 THR A 172      15.192  14.032 -24.256
ATOM   2785  C   THR A 172      12.219  11.337 -26.160
ATOM   2786  O   THR A 172      12.380  10.121 -26.206
ATOM   2787  N   ALA A 173      11.668  12.036 -27.169
ATOM   2788  HN  ALA A 173      11.559  13.023 -27.054
ATOM   2789  CA  ALA A 173      11.229  11.447 -28.399
ATOM   2790  HA  ALA A 173      10.540  10.761 -28.168
ATOM   2791  CB  ALA A 173      10.598  12.472 -29.353
ATOM   2792  HB1 ALA A 173      10.499  13.344 -28.874
ATOM   2793  HB2 ALA A 173      11.193  12.585 -30.149
ATOM   2794  HB3 ALA A 173       9.701  12.138 -29.642
ATOM   2795  C   ALA A 173      12.414  10.854 -29.100
ATOM   2796  O   ALA A 173      12.312   9.810 -29.740
ATOM   2797  N   GLU A 174      13.581  11.513 -28.983
ATOM   2798  HN  GLU A 174      13.620  12.314 -28.385
ATOM   2799  CA  GLU A 174      14.773  11.118 -29.678
ATOM   2800  HA  GLU A 174      14.563  11.191 -30.653
ATOM   2801  CB  GLU A 174      15.977  12.014 -29.352
ATOM   2802  HB1 GLU A 174      16.752  11.621 -29.847
ATOM   2803  HB2 GLU A 174      16.004  12.083 -28.355
ATOM   2804  CG  GLU A 174      15.835  13.444 -29.866
ATOM   2805  HG1 GLU A 174      15.067  13.858 -29.377
ATOM   2806  HG2 GLU A 174      15.825  13.399 -30.865
ATOM   2807  CD  GLU A 174      17.088  14.208 -29.464
ATOM   2808  OE1 GLU A 174      18.209  13.724 -29.780
ATOM   2809  OE2 GLU A 174      16.940  15.286 -28.830
ATOM   2810  C   GLU A 174      15.152   9.725 -29.284
ATOM   2811  O   GLU A 174      15.639   8.951 -30.106
ATOM   2812  N   ASP A 175      14.929   9.364 -28.010
ATOM   2813  HN  ASP A 175      14.473  10.007 -27.394
ATOM   2814  CA  ASP A 175      15.328   8.080 -27.509
ATOM   2815  HA  ASP A 175      16.322   8.022 -27.601
ATOM   2816  CB  ASP A 175      14.929   7.887 -26.035
ATOM   2817  HB1 ASP A 175      15.271   6.989 -25.757
ATOM   2818  HB2 ASP A 175      13.953   8.092 -25.969
ATOM   2819  CG  ASP A 175      15.657   8.921 -25.185
ATOM   2820  OD1 ASP A 175      16.605   9.565 -25.705
ATOM   2821  OD2 ASP A 175      15.262   9.087 -24.000
ATOM   2822  C   ASP A 175      14.605   7.009 -28.285
ATOM   2823  O   ASP A 175      15.145   5.933 -28.534
ATOM   2824  N   PHE A 176      13.351   7.313 -28.664
ATOM   2825  HN  PHE A 176      13.079   8.262 -28.502
ATOM   2826  CA  PHE A 176      12.338   6.484 -29.267
ATOM   2827  HA  PHE A 176      12.582   5.628 -28.812
ATOM   2828  CB  PHE A 176      10.906   6.920 -28.924
ATOM   2829 HCB1 PHE A 176      10.279   6.407 -29.510
ATOM   2830 HCB2 PHE A 176      10.881   7.920 -28.919
ATOM   2831  CG  PHE A 176      10.715   6.447 -27.519
ATOM   2832  CD1 PHE A 176      10.371   5.138 -27.271
ATOM   2833 HCD1 PHE A 176      10.245   4.508 -28.037
ATOM   2834  CE1 PHE A 176      10.198   4.684 -25.983
ATOM   2835 HCE1 PHE A 176       9.947   3.730 -25.818
ATOM   2836  CZ  PHE A 176      10.371   5.542 -24.925
ATOM   2837  HCZ PHE A 176      10.244   5.217 -23.988
ATOM   2838  CE2 PHE A 176      10.720   6.850 -25.162
ATOM   2839 HCE2 PHE A 176      10.850   7.478 -24.395
ATOM   2840  CD2 PHE A 176      10.892   7.299 -26.453
ATOM   2841 HCD2 PHE A 176      11.148   8.252 -26.617
ATOM   2842  C   PHE A 176      12.420   6.115 -30.726
ATOM   2843  O   PHE A 176      11.642   5.261 -31.139
ATOM   2844  N   GLN A 177      13.291   6.713 -31.564
ATOM   2845  HN  GLN A 177      13.965   7.348 -31.186
ATOM   2846  CA  GLN A 177      13.285   6.468 -32.998
ATOM   2847  HA  GLN A 177      12.470   6.943 -33.329
ATOM   2848  CB  GLN A 177      14.537   7.013 -33.702
ATOM   2849  HB1 GLN A 177      14.464   6.723 -34.656
ATOM   2850  HB2 GLN A 177      15.315   6.718 -33.147
ATOM   2851  CG  GLN A 177      14.596   8.538 -33.730
ATOM   2852  HG1 GLN A 177      14.685   8.846 -32.783
ATOM   2853  HG2 GLN A 177      13.828   8.852 -34.288
ATOM   2854  CD  GLN A 177      15.868   8.944 -34.453
ATOM   2855  OE1 GLN A 177      16.792   8.147 -34.612
ATOM   2856  NE2 GLN A 177      15.921  10.227 -34.899
ATOM   2857 HE21 GLN A 177      16.759  10.494 -35.375
ATOM   2858 HE22 GLN A 177      15.170  10.875 -34.770
ATOM   2859  C   GLN A 177      13.223   4.973 -33.321
ATOM   2860  O   GLN A 177      12.923   4.599 -34.447
ATOM   2861  N   ARG A 178      13.608   4.082 -32.392
ATOM   2862  HN  ARG A 178      13.879   4.485 -31.518
ATOM   2863  CA  ARG A 178      13.697   2.632 -32.442
ATOM   2864  HA  ARG A 178      13.940   2.486 -33.401
ATOM   2865  CB  ARG A 178      14.749   2.155 -31.433
ATOM   2866  HB1 ARG A 178      14.673   1.159 -31.396
ATOM   2867  HB2 ARG A 178      14.612   2.698 -30.605
ATOM   2868  CG  ARG A 178      16.172   2.463 -31.923
ATOM   2869  HG1 ARG A 178      16.296   1.910 -32.747
ATOM   2870  HG2 ARG A 178      16.764   2.319 -31.130
ATOM   2871  CD  ARG A 178      16.420   3.909 -32.360
ATOM   2872  HD1 ARG A 178      15.553   4.261 -32.714
ATOM   2873  HD2 ARG A 178      17.233   3.904 -32.943
ATOM   2874  NE  ARG A 178      16.754   4.709 -31.155
ATOM   2875  HE  ARG A 178      16.120   4.753 -30.383
ATOM   2876  CZ  ARG A 178      17.941   5.384 -31.118
ATOM   2877  NH1 ARG A 178      18.803   5.293 -32.173
ATOM   2878 HH11 ARG A 178      19.672   5.787 -32.146
ATOM   2879 HH12 ARG A 178      18.562   4.742 -32.972
ATOM   2880  NH2 ARG A 178      18.270   6.136 -30.028
ATOM   2881 HH21 ARG A 178      19.139   6.630 -30.001
ATOM   2882 HH22 ARG A 178      17.639   6.203 -29.255
ATOM   2883  C   ARG A 178      12.441   1.757 -32.330
ATOM   2884  O   ARG A 178      12.519   0.578 -32.677
ATOM   2885  N   CYS A 179      11.281   2.209 -31.793
ATOM   2886  HN  CYS A 179      11.174   3.176 -31.564
ATOM   2887  CA  CYS A 179      10.190   1.270 -31.553
ATOM   2888  HA  CYS A 179      10.664   0.432 -31.285
ATOM   2889  CB  CYS A 179       9.237   1.738 -30.440
ATOM   2890  HB1 CYS A 179       8.561   1.010 -30.330
ATOM   2891  HB2 CYS A 179       8.943   2.659 -30.696
ATOM   2892  SG  CYS A 179      10.065   1.904 -28.829
ATOM   2893  HSG CYS A 179       9.909   3.019 -28.109
ATOM   2894  C   CYS A 179       9.341   1.006 -32.765
ATOM   2895  O   CYS A 179       8.844   1.929 -33.408
ATOM   2896  N   SER A 180       9.123  -0.298 -33.079
ATOM   2897  HN  SER A 180       9.565  -1.005 -32.528
ATOM   2898  CA  SER A 180       8.281  -0.701 -34.173
ATOM   2899  HA  SER A 180       8.155   0.094 -34.767
ATOM   2900  CB  SER A 180       8.880  -1.832 -35.025
ATOM   2901  HB1 SER A 180       8.231  -2.008 -35.765
ATOM   2902  HB2 SER A 180       9.129  -2.566 -34.393
ATOM   2903  OG  SER A 180      10.085  -1.393 -35.635
ATOM   2904  HG  SER A 180      10.556  -0.583 -35.285
ATOM   2905  C   SER A 180       7.014  -1.231 -33.577
ATOM   2906  O   SER A 180       7.032  -2.150 -32.760
ATOM   2907  N   ALA A 181       5.864  -0.646 -33.967
ATOM   2908  HN  ALA A 181       5.883   0.119 -34.610
ATOM   2909  CA  ALA A 181       4.615  -1.124 -33.457
ATOM   2910  HA  ALA A 181       4.715  -1.235 -32.468
ATOM   2911  CB  ALA A 181       3.441  -0.157 -33.692
ATOM   2912  HB1 ALA A 181       3.475   0.569 -33.005
ATOM   2913  HB2 ALA A 181       3.522   0.236 -34.608
ATOM   2914  HB3 ALA A 181       2.582  -0.663 -33.612
ATOM   2915  C   ALA A 181       4.301  -2.394 -34.175
ATOM   2916  O   ALA A 181       4.679  -2.581 -35.329
ATOM   2917  N   PRO A 182       3.618  -3.278 -33.501
ATOM   2918  CA  PRO A 182       3.221  -4.542 -34.056
ATOM   2919  HA  PRO A 182       3.977  -5.113 -34.377
ATOM   2920  CB  PRO A 182       2.469  -5.246 -32.930
ATOM   2921  HB1 PRO A 182       3.139  -5.723 -32.361
ATOM   2922  HB2 PRO A 182       1.707  -5.751 -33.335
ATOM   2923  CG  PRO A 182       1.885  -4.084 -32.105
ATOM   2924  HG1 PRO A 182       1.878  -4.361 -31.144
ATOM   2925  HG2 PRO A 182       1.038  -3.788 -32.546
ATOM   2926  CD  PRO A 182       2.922  -2.958 -32.267
ATOM   2927  HD1 PRO A 182       3.578  -3.036 -31.516
ATOM   2928  HD2 PRO A 182       2.425  -2.102 -32.409
ATOM   2929  C   PRO A 182       2.329  -4.250 -35.220
ATOM   2930  O   PRO A 182       1.813  -3.136 -35.309
ATOM   2931  N   ASP A 183       2.139  -5.233 -36.125
ATOM   2932  HN  ASP A 183       2.579  -6.120 -35.985
ATOM   2933  CA  ASP A 183       1.316  -5.031 -37.287
ATOM   2934  HA  ASP A 183       1.754  -4.374 -37.901
ATOM   2935  CB  ASP A 183       1.112  -6.333 -38.096
ATOM   2936  HB1 ASP A 183       0.463  -6.887 -37.575
ATOM   2937  HB2 ASP A 183       2.027  -6.687 -38.292
ATOM   2938  CG  ASP A 183       0.456  -6.068 -39.452
ATOM   2939  OD1 ASP A 183      -0.586  -5.363 -39.504
ATOM   2940  OD2 ASP A 183       1.000  -6.581 -40.465
ATOM   2941  C   ASP A 183      -0.011  -4.561 -36.778
ATOM   2942  O   ASP A 183      -0.445  -4.937 -35.692
ATOM   2943  N   PRO A 184      -0.651  -3.715 -37.535
ATOM   2944  CA  PRO A 184      -1.910  -3.159 -37.128
ATOM   2945  HA  PRO A 184      -1.862  -2.734 -36.224
ATOM   2946  CB  PRO A 184      -2.241  -2.098 -38.177
ATOM   2947  HB1 PRO A 184      -2.697  -1.337 -37.715
ATOM   2948  HB2 PRO A 184      -2.685  -2.553 -38.949
ATOM   2949  CG  PRO A 184      -0.856  -1.613 -38.641
ATOM   2950  HG1 PRO A 184      -0.557  -0.894 -38.013
ATOM   2951  HG2 PRO A 184      -0.909  -1.429 -39.622
ATOM   2952  CD  PRO A 184       0.068  -2.829 -38.439
ATOM   2953  HD1 PRO A 184       0.888  -2.511 -37.963
ATOM   2954  HD2 PRO A 184       0.151  -3.296 -39.319
ATOM   2955  C   PRO A 184      -2.965  -4.198 -36.908
ATOM   2956  O   PRO A 184      -3.879  -3.952 -36.125
ATOM   2957  N   ASP A 185      -2.876  -5.352 -37.592
ATOM   2958  HN  ASP A 185      -2.128  -5.486 -38.242
ATOM   2959  CA  ASP A 185      -3.843  -6.393 -37.399
ATOM   2960  HA  ASP A 185      -4.749  -6.015 -37.587
ATOM   2961  CB  ASP A 185      -3.617  -7.588 -38.342
ATOM   2962  HB1 ASP A 185      -4.304  -8.277 -38.113
ATOM   2963  HB2 ASP A 185      -2.645  -7.817 -38.298
ATOM   2964  CG  ASP A 185      -3.904  -7.125 -39.765
ATOM   2965  OD1 ASP A 185      -4.858  -6.323 -39.946
ATOM   2966  OD2 ASP A 185      -3.174  -7.569 -40.691
ATOM   2967  C   ASP A 185      -3.696  -6.894 -35.989
ATOM   2968  O   ASP A 185      -4.684  -7.220 -35.333
ATOM   2969  N   LEU A 186      -2.429  -6.980 -35.530
ATOM   2970  HN  LEU A 186      -1.724  -6.667 -36.167
ATOM   2971  CA  LEU A 186      -1.940  -7.454 -34.263
ATOM   2972  HA  LEU A 186      -2.412  -8.324 -34.123
ATOM   2973  CB  LEU A 186      -0.415  -7.647 -34.270
ATOM   2974  HB1 LEU A 186      -0.192  -8.097 -33.405
ATOM   2975  HB2 LEU A 186      -0.027  -6.750 -34.481
ATOM   2976  CG  LEU A 186       0.082  -8.594 -35.379
ATOM   2977  HG  LEU A 186      -0.132  -8.178 -36.263
ATOM   2978  CD1 LEU A 186       1.610  -8.748 -35.338
ATOM   2979 HD11 LEU A 186       1.987  -8.086 -34.690
ATOM   2980 HD12 LEU A 186       1.836  -9.677 -35.046
ATOM   2981 HD13 LEU A 186       1.979  -8.578 -36.252
ATOM   2982  CD2 LEU A 186      -0.667  -9.936 -35.354
ATOM   2983 HD21 LEU A 186      -1.197  -9.997 -34.508
ATOM   2984 HD22 LEU A 186      -1.278  -9.982 -36.144
ATOM   2985 HD23 LEU A 186      -0.001 -10.681 -35.394
ATOM   2986  C   LEU A 186      -2.241  -6.506 -33.131
ATOM   2987  O   LEU A 186      -2.355  -6.927 -31.980
ATOM   2988  N   ALA A 187      -2.380  -5.199 -33.424
ATOM   2989  HN  ALA A 187      -2.431  -4.928 -34.385
ATOM   2990  CA  ALA A 187      -2.459  -4.174 -32.416
ATOM   2991  HA  ALA A 187      -1.564  -4.178 -31.969
ATOM   2992  CB  ALA A 187      -2.729  -2.778 -33.001
ATOM   2993  HB1 ALA A 187      -2.703  -2.105 -32.262
ATOM   2994  HB2 ALA A 187      -2.025  -2.568 -33.679
ATOM   2995  HB3 ALA A 187      -3.631  -2.775 -33.433
ATOM   2996  C   ALA A 187      -3.555  -4.463 -31.432
ATOM   2997  O   ALA A 187      -3.413  -4.157 -30.251
ATOM   2998  N   GLU A 188      -4.678  -5.050 -31.880
ATOM   2999  HN  GLU A 188      -4.738  -5.308 -32.844
ATOM   3000  CA  GLU A 188      -5.798  -5.319 -31.016
ATOM   3001  HA  GLU A 188      -6.102  -4.426 -30.685
ATOM   3002  CB  GLU A 188      -6.960  -6.021 -31.747
ATOM   3003  HB1 GLU A 188      -6.555  -6.820 -32.192
ATOM   3004  HB2 GLU A 188      -7.400  -5.312 -32.298
ATOM   3005  CG  GLU A 188      -8.058  -6.571 -30.827
ATOM   3006  HG1 GLU A 188      -7.604  -6.888 -29.994
ATOM   3007  HG2 GLU A 188      -8.600  -7.209 -31.375
ATOM   3008  CD  GLU A 188      -8.992  -5.445 -30.415
ATOM   3009  OE1 GLU A 188      -8.739  -4.282 -30.832
ATOM   3010  OE2 GLU A 188      -9.972  -5.732 -29.678
ATOM   3011  C   GLU A 188      -5.390  -6.220 -29.888
ATOM   3012  O   GLU A 188      -5.887  -6.073 -28.773
ATOM   3013  N   CYS A 189      -4.484  -7.181 -30.142
ATOM   3014  HN  CYS A 189      -4.069  -7.228 -31.051
ATOM   3015  CA  CYS A 189      -4.093  -8.143 -29.148
ATOM   3016  HA  CYS A 189      -4.931  -8.613 -28.871
ATOM   3017  CB  CYS A 189      -3.084  -9.167 -29.700
ATOM   3018  HB1 CYS A 189      -2.916  -9.817 -28.959
ATOM   3019  HB2 CYS A 189      -2.327  -8.633 -30.078
ATOM   3020  SG  CYS A 189      -3.752 -10.143 -31.083
ATOM   3021  HSG CYS A 189      -4.915  -9.799 -31.643
ATOM   3022  C   CYS A 189      -3.441  -7.459 -27.970
ATOM   3023  O   CYS A 189      -3.620  -7.872 -26.826
ATOM   3024  N   TYR A 190      -2.638  -6.418 -28.243
ATOM   3025  HN  TYR A 190      -2.588  -6.145 -29.204
ATOM   3026  CA  TYR A 190      -1.838  -5.644 -27.324
ATOM   3027  HA  TYR A 190      -1.449  -6.367 -26.753
ATOM   3028  CB  TYR A 190      -0.756  -4.823 -28.032
ATOM   3029 HCB1 TYR A 190      -0.270  -4.300 -27.332
ATOM   3030 HCB2 TYR A 190      -1.192  -4.349 -28.797
ATOM   3031  CG  TYR A 190       0.204  -5.803 -28.603
ATOM   3032  CD1 TYR A 190       1.082  -6.461 -27.773
ATOM   3033 HCD1 TYR A 190       1.066  -6.277 -26.790
ATOM   3034  CE1 TYR A 190       1.981  -7.369 -28.280
ATOM   3035 HCE1 TYR A 190       2.612  -7.846 -27.669
ATOM   3036  CZ  TYR A 190       2.008  -7.617 -29.630
ATOM   3037  OH  TYR A 190       2.930  -8.545 -30.157
ATOM   3038  HOH TYR A 190       3.224  -9.326 -29.606
ATOM   3039  CE2 TYR A 190       1.134  -6.962 -30.465
ATOM   3040 HCE2 TYR A 190       1.152  -7.145 -31.448
ATOM   3041  CD2 TYR A 190       0.236  -6.057 -29.953
ATOM   3042 HCD2 TYR A 190      -0.396  -5.582 -30.565
ATOM   3043  C   TYR A 190      -2.580  -4.693 -26.417
ATOM   3044  O   TYR A 190      -2.036  -4.297 -25.389
ATOM   3045  N   ARG A 191      -3.777  -4.212 -26.801
ATOM   3046  HN  ARG A 191      -4.211  -4.599 -27.615
ATOM   3047  CA  ARG A 191      -4.461  -3.160 -26.086
ATOM   3048  HA  ARG A 191      -3.858  -2.376 -26.235
ATOM   3049  CB  ARG A 191      -5.875  -2.865 -26.611
ATOM   3050  HB1 ARG A 191      -5.777  -2.689 -27.591
ATOM   3051  HB2 ARG A 191      -6.252  -2.159 -26.012
ATOM   3052  CG  ARG A 191      -6.808  -4.070 -26.487
ATOM   3053  HG1 ARG A 191      -6.745  -4.363 -25.533
ATOM   3054  HG2 ARG A 191      -6.541  -4.695 -27.221
ATOM   3055  CD  ARG A 191      -8.286  -3.761 -26.726
ATOM   3056  HD1 ARG A 191      -8.366  -3.370 -27.643
ATOM   3057  HD2 ARG A 191      -8.617  -3.248 -25.933
ATOM   3058  NE  ARG A 191      -8.995  -5.071 -26.737
ATOM   3059  HE  ARG A 191      -8.476  -5.909 -26.904
ATOM   3060  CZ  ARG A 191     -10.343  -5.147 -26.523
ATOM   3061  NH1 ARG A 191     -11.062  -4.026 -26.228
ATOM   3062 HH11 ARG A 191     -12.048  -4.082 -26.071
ATOM   3063 HH12 ARG A 191     -10.605  -3.139 -26.161
ATOM   3064  NH2 ARG A 191     -10.966  -6.357 -26.614
ATOM   3065 HH21 ARG A 191     -11.952  -6.413 -26.457
ATOM   3066 HH22 ARG A 191     -10.439  -7.179 -26.830
ATOM   3067  C   ARG A 191      -4.631  -3.448 -24.623
ATOM   3068  O   ARG A 191      -4.662  -4.595 -24.183
ATOM   3069  N   VAL A 192      -4.716  -2.357 -23.825
ATOM   3070  HN  VAL A 192      -4.595  -1.450 -24.228
ATOM   3071  CA  VAL A 192      -4.975  -2.467 -22.417
ATOM   3072  HA  VAL A 192      -4.297  -3.072 -21.999
ATOM   3073  CB  VAL A 192      -4.878  -1.153 -21.699
ATOM   3074  HB  VAL A 192      -5.523  -0.477 -22.056
ATOM   3075  CG1 VAL A 192      -5.247  -1.361 -20.221
ATOM   3076 HG11 VAL A 192      -5.168  -0.488 -19.740
ATOM   3077 HG12 VAL A 192      -6.187  -1.698 -20.164
ATOM   3078 HG13 VAL A 192      -4.621  -2.029 -19.820
ATOM   3079  CG2 VAL A 192      -3.464  -0.586 -21.920
ATOM   3080 HG21 VAL A 192      -3.319   0.179 -21.293
ATOM   3081 HG22 VAL A 192      -2.793  -1.306 -21.741
ATOM   3082 HG23 VAL A 192      -3.383  -0.272 -22.866
ATOM   3083  C   VAL A 192      -6.385  -2.964 -22.308
ATOM   3084  O   VAL A 192      -7.279  -2.479 -22.998
ATOM   3085  N   PRO A 193      -6.596  -3.934 -21.458
ATOM   3086  CA  PRO A 193      -7.897  -4.541 -21.333
ATOM   3087  HA  PRO A 193      -8.301  -4.699 -22.234
ATOM   3088  CB  PRO A 193      -7.674  -5.858 -20.589
ATOM   3089  HB1 PRO A 193      -8.267  -6.549 -21.002
ATOM   3090  HB2 PRO A 193      -7.732  -5.671 -19.608
ATOM   3091  CG  PRO A 193      -6.219  -6.225 -20.916
ATOM   3092  HG1 PRO A 193      -6.216  -6.724 -21.782
ATOM   3093  HG2 PRO A 193      -5.816  -6.638 -20.099
ATOM   3094  CD  PRO A 193      -5.528  -4.876 -21.149
ATOM   3095  HD1 PRO A 193      -4.959  -4.966 -21.966
ATOM   3096  HD2 PRO A 193      -5.117  -4.593 -20.282
ATOM   3097  C   PRO A 193      -8.888  -3.660 -20.648
ATOM   3098  O   PRO A 193      -8.499  -2.797 -19.863
ATOM   3099  N   LEU A 194     -10.186  -3.864 -20.952
ATOM   3100  HN  LEU A 194     -10.411  -4.560 -21.634
ATOM   3101  CA  LEU A 194     -11.259  -3.133 -20.347
ATOM   3102  HA  LEU A 194     -10.965  -2.186 -20.219
ATOM   3103  CB  LEU A 194     -12.532  -3.121 -21.211
ATOM   3104  HB1 LEU A 194     -13.174  -2.513 -20.744
ATOM   3105  HB2 LEU A 194     -12.771  -4.081 -21.360
ATOM   3106  CG  LEU A 194     -12.321  -2.518 -22.608
ATOM   3107  HG  LEU A 194     -11.676  -3.101 -23.102
ATOM   3108  CD1 LEU A 194     -13.625  -2.525 -23.426
ATOM   3109 HD11 LEU A 194     -14.210  -1.777 -23.112
ATOM   3110 HD12 LEU A 194     -13.403  -2.402 -24.393
ATOM   3111 HD13 LEU A 194     -14.089  -3.400 -23.291
ATOM   3112  CD2 LEU A 194     -11.670  -1.130 -22.529
ATOM   3113 HD21 LEU A 194     -11.921  -0.702 -21.661
ATOM   3114 HD22 LEU A 194     -10.677  -1.233 -22.584
ATOM   3115 HD23 LEU A 194     -11.998  -0.573 -23.292
ATOM   3116  C   LEU A 194     -11.595  -3.840 -19.071
ATOM   3117  O   LEU A 194     -11.216  -4.994 -18.874
ATOM   3118  N   PRO A 195     -12.297  -3.178 -18.189
ATOM   3119  CA  PRO A 195     -12.678  -3.784 -16.943
ATOM   3120  HA  PRO A 195     -11.907  -4.154 -16.425
ATOM   3121  CB  PRO A 195     -13.327  -2.669 -16.131
ATOM   3122  HB1 PRO A 195     -13.069  -2.793 -15.173
ATOM   3123  HB2 PRO A 195     -14.292  -2.621 -16.387
ATOM   3124  CG  PRO A 195     -12.629  -1.394 -16.653
ATOM   3125  HG1 PRO A 195     -11.779  -1.277 -16.139
ATOM   3126  HG2 PRO A 195     -13.307  -0.659 -16.672
ATOM   3127  CD  PRO A 195     -12.257  -1.729 -18.107
ATOM   3128  HD1 PRO A 195     -11.310  -1.443 -18.251
ATOM   3129  HD2 PRO A 195     -12.982  -1.372 -18.696
ATOM   3130  C   PRO A 195     -13.549  -4.980 -17.189
ATOM   3131  O   PRO A 195     -13.552  -5.893 -16.367
ATOM   3132  N   VAL A 196     -14.297  -4.993 -18.309
ATOM   3133  HN  VAL A 196     -14.239  -4.218 -18.939
ATOM   3134  CA  VAL A 196     -15.175  -6.082 -18.628
ATOM   3135  HA  VAL A 196     -15.784  -6.189 -17.842
ATOM   3136  CB  VAL A 196     -16.021  -5.824 -19.845
ATOM   3137  HB  VAL A 196     -16.621  -6.596 -20.055
ATOM   3138  CG1 VAL A 196     -16.927  -4.613 -19.560
ATOM   3139 HG11 VAL A 196     -16.561  -4.109 -18.778
ATOM   3140 HG12 VAL A 196     -16.945  -4.023 -20.367
ATOM   3141 HG13 VAL A 196     -17.850  -4.938 -19.354
ATOM   3142  CG2 VAL A 196     -15.106  -5.645 -21.068
ATOM   3143 HG21 VAL A 196     -14.624  -4.772 -20.989
ATOM   3144 HG22 VAL A 196     -14.448  -6.397 -21.095
ATOM   3145 HG23 VAL A 196     -15.665  -5.652 -21.897
ATOM   3146  C   VAL A 196     -14.370  -7.325 -18.881
ATOM   3147  O   VAL A 196     -14.780  -8.421 -18.502
ATOM   3148  N   ASP A 197     -13.196  -7.185 -19.528
ATOM   3149  HN  ASP A 197     -12.882  -6.269 -19.777
ATOM   3150  CA  ASP A 197     -12.383  -8.323 -19.870
ATOM   3151  HA  ASP A 197     -12.925  -8.914 -20.468
ATOM   3152  CB  ASP A 197     -11.098  -7.923 -20.619
ATOM   3153  HB1 ASP A 197     -10.577  -8.762 -20.775
ATOM   3154  HB2 ASP A 197     -10.687  -7.166 -20.111
ATOM   3155  CG  ASP A 197     -11.489  -7.380 -21.990
ATOM   3156  OD1 ASP A 197     -12.696  -7.465 -22.342
ATOM   3157  OD2 ASP A 197     -10.583  -6.873 -22.704
ATOM   3158  C   ASP A 197     -11.977  -9.014 -18.602
ATOM   3159  O   ASP A 197     -11.898 -10.240 -18.543
ATOM   3160  N   LEU A 198     -11.676  -8.212 -17.567
ATOM   3161  HN  LEU A 198     -11.743  -7.227 -17.724
ATOM   3162  CA  LEU A 198     -11.268  -8.635 -16.258
ATOM   3163  HA  LEU A 198     -10.580  -9.343 -16.415
ATOM   3164  CB  LEU A 198     -10.612  -7.514 -15.436
ATOM   3165  HB1 LEU A 198     -10.402  -7.911 -14.543
ATOM   3166  HB2 LEU A 198     -11.225  -6.726 -15.501
ATOM   3167  CG  LEU A 198      -9.265  -7.059 -16.030
ATOM   3168  HG  LEU A 198      -9.449  -6.580 -16.888
ATOM   3169  CD1 LEU A 198      -8.563  -6.048 -15.111
ATOM   3170 HD11 LEU A 198      -9.255  -5.517 -14.622
ATOM   3171 HD12 LEU A 198      -7.990  -6.544 -14.459
ATOM   3172 HD13 LEU A 198      -7.997  -5.440 -15.668
ATOM   3173  CD2 LEU A 198      -8.375  -8.263 -16.389
ATOM   3174 HD21 LEU A 198      -7.592  -8.286 -15.768
ATOM   3175 HD22 LEU A 198      -8.910  -9.103 -16.295
ATOM   3176 HD23 LEU A 198      -8.059  -8.164 -17.333
ATOM   3177  C   LEU A 198     -12.413  -9.215 -15.478
ATOM   3178  O   LEU A 198     -12.182  -9.854 -14.455
ATOM   3179  N   LYS A 199     -13.667  -8.959 -15.912
ATOM   3180  HN  LYS A 199     -13.755  -8.447 -16.767
ATOM   3181  CA  LYS A 199     -14.893  -9.355 -15.258
ATOM   3182  HA1 LYS A 199     -15.605  -9.081 -15.904
ATOM   3183  CB  LYS A 199     -15.111 -10.875 -15.051
ATOM   3184  HB1 LYS A 199     -14.808 -11.305 -15.902
ATOM   3185  HB2 LYS A 199     -16.061 -10.969 -14.754
ATOM   3186  CG  LYS A 199     -14.276 -11.525 -13.949
ATOM   3187  HG1 LYS A 199     -14.359 -10.921 -13.156
ATOM   3188  HG2 LYS A 199     -13.379 -11.696 -14.356
ATOM   3189  CD  LYS A 199     -14.785 -12.891 -13.483
ATOM   3190  HD1 LYS A 199     -14.765 -13.484 -14.288
ATOM   3191  HD2 LYS A 199     -15.649 -12.719 -13.011
ATOM   3192  CE  LYS A 199     -13.863 -13.542 -12.454
ATOM   3193  HE1 LYS A 199     -13.037 -13.822 -12.943
ATOM   3194  HE2 LYS A 199     -14.410 -14.222 -11.966
ATOM   3195  NZ  LYS A 199     -13.444 -12.533 -11.453
ATOM   3196  HZ1 LYS A 199     -14.249 -12.024 -11.147
ATOM   3197  HZ2 LYS A 199     -13.021 -13.001 -10.677
ATOM   3198  HZ3 LYS A 199     -12.786 -11.909 -11.875
ATOM   3199  C   LYS A 199     -15.031  -8.651 -13.943
ATOM   3200  O   LYS A 199     -15.443  -9.238 -12.943
ATOM   3201  N   ILE A 200     -14.690  -7.346 -13.934
ATOM   3202  HN  ILE A 200     -14.302  -6.956 -14.769
ATOM   3203  CA  ILE A 200     -14.850  -6.484 -12.798
ATOM   3204  HA  ILE A 200     -15.158  -7.026 -12.016
ATOM   3205  CB  ILE A 200     -13.575  -5.819 -12.365
ATOM   3206  HB  ILE A 200     -13.733  -5.188 -11.606
ATOM   3207  CG2 ILE A 200     -12.606  -6.900 -11.860
ATOM   3208 HG21 ILE A 200     -12.210  -6.602 -10.991
ATOM   3209 HG22 ILE A 200     -13.110  -7.754 -11.731
ATOM   3210 HG23 ILE A 200     -11.882  -7.031 -12.538
ATOM   3211  CG1 ILE A 200     -13.015  -4.955 -13.504
ATOM   3212 HG11 ILE A 200     -13.751  -4.329 -13.761
ATOM   3213 HG12 ILE A 200     -12.644  -5.595 -14.177
ATOM   3214  CD1 ILE A 200     -11.845  -4.072 -13.077
ATOM   3215 HD11 ILE A 200     -12.161  -3.426 -12.382
ATOM   3216 HD12 ILE A 200     -11.121  -4.650 -12.701
ATOM   3217 HD13 ILE A 200     -11.504  -3.575 -13.875
ATOM   3218  C   ILE A 200     -15.826  -5.426 -13.226
ATOM   3219  O   ILE A 200     -15.951  -5.138 -14.415
ATOM   3220  N   SER A 201     -16.579  -4.843 -12.268
ATOM   3221  HN  SER A 201     -16.431  -5.082 -11.308
ATOM   3222  CA  SER A 201     -17.592  -3.881 -12.615
ATOM   3223  HA  SER A 201     -18.212  -4.342 -13.250
ATOM   3224  CB  SER A 201     -18.425  -3.401 -11.413
ATOM   3225  HB1 SER A 201     -17.797  -2.914 -10.806
ATOM   3226  HB2 SER A 201     -18.927  -4.198 -11.077
ATOM   3227  OG  SER A 201     -19.399  -2.455 -11.834
ATOM   3228  HG  SER A 201     -19.111  -1.577 -12.216
ATOM   3229  C   SER A 201     -16.940  -2.684 -13.223
ATOM   3230  O   SER A 201     -15.858  -2.268 -12.818
ATOM   3231  N   PRO A 202     -17.579  -2.144 -14.225
ATOM   3232  CA  PRO A 202     -17.128  -0.979 -14.935
ATOM   3233  HA  PRO A 202     -16.179  -1.076 -15.235
ATOM   3234  CB  PRO A 202     -18.076  -0.836 -16.126
ATOM   3235  HB1 PRO A 202     -17.684  -1.342 -16.894
ATOM   3236  HB2 PRO A 202     -18.299   0.133 -16.227
ATOM   3237  CG  PRO A 202     -19.353  -1.573 -15.675
ATOM   3238  HG1 PRO A 202     -19.755  -2.013 -16.478
ATOM   3239  HG2 PRO A 202     -19.898  -0.939 -15.126
ATOM   3240  CD  PRO A 202     -18.826  -2.674 -14.744
ATOM   3241  HD1 PRO A 202     -18.609  -3.472 -15.306
ATOM   3242  HD2 PRO A 202     -19.464  -2.760 -13.979
ATOM   3243  C   PRO A 202     -17.136   0.240 -14.064
ATOM   3244  O   PRO A 202     -16.398   1.180 -14.352
ATOM   3245  N   GLU A 203     -17.976   0.269 -13.014
ATOM   3246  HN  GLU A 203     -18.531  -0.532 -12.788
ATOM   3247  CA  GLU A 203     -18.067   1.461 -12.223
ATOM   3248  HA  GLU A 203     -18.065   2.233 -12.859
ATOM   3249  CB  GLU A 203     -19.368   1.528 -11.407
ATOM   3250  HB1 GLU A 203     -19.329   2.383 -10.890
ATOM   3251  HB2 GLU A 203     -19.440   0.655 -10.925
ATOM   3252  CG  GLU A 203     -20.606   1.626 -12.301
ATOM   3253  HG1 GLU A 203     -20.586   0.835 -12.913
ATOM   3254  HG2 GLU A 203     -20.619   2.551 -12.680
ATOM   3255  CD  GLU A 203     -21.848   1.485 -11.436
ATOM   3256  OE1 GLU A 203     -21.737   1.673 -10.196
ATOM   3257  OE2 GLU A 203     -22.932   1.185 -12.009
ATOM   3258  C   GLU A 203     -16.897   1.550 -11.293
ATOM   3259  O   GLU A 203     -16.509   0.569 -10.660
ATOM   3260  N   ASN A 204     -16.298   2.756 -11.202
ATOM   3261  HN  ASN A 204     -16.628   3.505 -11.776
ATOM   3262  CA  ASN A 204     -15.201   2.997 -10.306
ATOM   3263  HA  ASN A 204     -15.030   2.163  -9.781
ATOM   3264  CB  ASN A 204     -13.899   3.361 -11.044
ATOM   3265  HB1 ASN A 204     -14.010   4.294 -11.386
ATOM   3266  HB2 ASN A 204     -13.709   2.615 -11.682
ATOM   3267  CG  ASN A 204     -12.751   3.391 -10.044
ATOM   3268  OD1 ASN A 204     -12.958   3.315  -8.834
ATOM   3269  ND2 ASN A 204     -11.501   3.516 -10.566
ATOM   3270 HD21 ASN A 204     -10.747   3.536  -9.909
ATOM   3271 HD22 ASN A 204     -11.333   3.578 -11.550
ATOM   3272  C   ASN A 204     -15.586   4.173  -9.456
ATOM   3273  O   ASN A 204     -15.688   5.299  -9.942
ATOM   3274  N   LEU A 205     -15.853   3.909  -8.164
ATOM   3275  HN  LEU A 205     -15.770   2.955  -7.875
ATOM   3276  CA  LEU A 205     -16.246   4.858  -7.154
ATOM   3277  HA  LEU A 205     -16.934   5.431  -7.599
ATOM   3278  CB  LEU A 205     -16.842   4.172  -5.915
ATOM   3279  HB1 LEU A 205     -17.128   4.908  -5.302
ATOM   3280  HB2 LEU A 205     -16.160   3.506  -5.613
ATOM   3281  CG  LEU A 205     -18.113   3.365  -6.233
ATOM   3282  HG  LEU A 205     -17.863   2.613  -6.843
ATOM   3283  CD1 LEU A 205     -18.693   2.717  -4.967
ATOM   3284 HD11 LEU A 205     -18.719   3.398  -4.235
ATOM   3285 HD12 LEU A 205     -19.618   2.391  -5.163
ATOM   3286 HD13 LEU A 205     -18.111   1.950  -4.698
ATOM   3287  CD2 LEU A 205     -19.139   4.218  -6.999
ATOM   3288 HD21 LEU A 205     -19.305   5.062  -6.490
ATOM   3289 HD22 LEU A 205     -18.773   4.432  -7.905
ATOM   3290 HD23 LEU A 205     -19.990   3.701  -7.089
ATOM   3291  C   LEU A 205     -15.098   5.711  -6.683
ATOM   3292  O   LEU A 205     -15.310   6.822  -6.203
ATOM   3293  N   SER A 206     -13.854   5.197  -6.747
ATOM   3294  HN  SER A 206     -13.714   4.326  -7.219
ATOM   3295  CA  SER A 206     -12.715   5.862  -6.157
ATOM   3296  HA  SER A 206     -12.972   5.999  -5.200
ATOM   3297  CB  SER A 206     -11.433   5.016  -6.237
ATOM   3298  HB1 SER A 206     -11.216   4.918  -7.208
ATOM   3299  HB2 SER A 206     -11.592   4.204  -5.676
ATOM   3300  OG  SER A 206     -10.344   5.708  -5.647
ATOM   3301  HG  SER A 206     -10.054   5.483  -4.717
ATOM   3302  C   SER A 206     -12.423   7.193  -6.801
ATOM   3303  O   SER A 206     -12.467   7.362  -8.018
ATOM   3304  N   PRO A 207     -12.134   8.143  -5.942
ATOM   3305  CA  PRO A 207     -11.760   9.477  -6.346
ATOM   3306  HA  PRO A 207     -12.349   9.825  -7.075
ATOM   3307  CB  PRO A 207     -11.893  10.348  -5.095
ATOM   3308  HB1 PRO A 207     -12.286  11.225  -5.370
ATOM   3309  HB2 PRO A 207     -11.021  10.322  -4.607
ATOM   3310  CG  PRO A 207     -12.937   9.608  -4.241
ATOM   3311  HG1 PRO A 207     -13.844   9.900  -4.543
ATOM   3312  HG2 PRO A 207     -12.674   9.706  -3.281
ATOM   3313  CD  PRO A 207     -12.762   8.134  -4.630
ATOM   3314  HD1 PRO A 207     -13.675   7.739  -4.735
ATOM   3315  HD2 PRO A 207     -12.112   7.727  -3.987
ATOM   3316  C   PRO A 207     -10.375   9.498  -6.920
ATOM   3317  O   PRO A 207      -9.967  10.529  -7.455
ATOM   3318  N   TRP A 208      -9.621   8.391  -6.787
ATOM   3319  HN  TRP A 208     -10.005   7.587  -6.333
ATOM   3320  CA  TRP A 208      -8.276   8.345  -7.285
ATOM   3321  HA  TRP A 208      -7.966   9.296  -7.292
ATOM   3322  CB  TRP A 208      -7.317   7.515  -6.413
ATOM   3323  HB1 TRP A 208      -6.512   7.348  -6.983
ATOM   3324  HB2 TRP A 208      -7.859   6.745  -6.076
ATOM   3325  CG  TRP A 208      -6.802   8.219  -5.180
ATOM   3326  CD1 TRP A 208      -5.609   8.860  -5.021
ATOM   3327  HD1 TRP A 208      -4.902   8.938  -5.724
ATOM   3328  NE1 TRP A 208      -5.521   9.382  -3.756
ATOM   3329  HE1 TRP A 208      -4.745   9.896  -3.390
ATOM   3330  CE2 TRP A 208      -6.680   9.080  -3.074
ATOM   3331  CZ2 TRP A 208      -7.072   9.378  -1.802
ATOM   3332  HZ2 TRP A 208      -6.484   9.901  -1.185
ATOM   3333  CH2 TRP A 208      -8.310   8.930  -1.402
ATOM   3334  HH2 TRP A 208      -8.628   9.132  -0.476
ATOM   3335  CZ3 TRP A 208      -9.122   8.208  -2.252
ATOM   3336  HZ3 TRP A 208     -10.015   7.896  -1.927
ATOM   3337  CE3 TRP A 208      -8.732   7.907  -3.538
ATOM   3338  HE3 TRP A 208      -9.323   7.387  -4.154
ATOM   3339  CD2 TRP A 208      -7.502   8.350  -3.935
ATOM   3340  C   TRP A 208      -8.259   7.714  -8.640
ATOM   3341  O   TRP A 208      -8.907   6.698  -8.881
ATOM   3342  N   ARG A 209      -7.502   8.331  -9.570
ATOM   3343  HN  ARG A 209      -7.048   9.193  -9.345
ATOM   3344  CA  ARG A 209      -7.340   7.767 -10.876
ATOM   3345  HA  ARG A 209      -7.979   7.002 -10.958
ATOM   3346  CB  ARG A 209      -7.687   8.714 -12.037
ATOM   3347  HB1 ARG A 209      -8.631   9.003 -11.877
ATOM   3348  HB2 ARG A 209      -7.451   8.216 -12.871
ATOM   3349  CG  ARG A 209      -6.865   9.998 -12.078
ATOM   3350  HG1 ARG A 209      -5.907   9.712 -12.110
ATOM   3351  HG2 ARG A 209      -7.194  10.561 -11.320
ATOM   3352  CD  ARG A 209      -7.105  10.818 -13.350
ATOM   3353  HD1 ARG A 209      -6.561  11.654 -13.270
ATOM   3354  HD2 ARG A 209      -8.095  10.876 -13.482
ATOM   3355  NE  ARG A 209      -6.553  10.042 -14.497
ATOM   3356  HE  ARG A 209      -5.975   9.243 -14.329
ATOM   3357  CZ  ARG A 209      -6.837  10.423 -15.778
ATOM   3358  NH1 ARG A 209      -7.634  11.510 -15.997
ATOM   3359 HH11 ARG A 209      -7.842  11.789 -16.935
ATOM   3360 HH12 ARG A 209      -8.008  12.022 -15.223
ATOM   3361  NH2 ARG A 209      -6.328   9.726 -16.832
ATOM   3362 HH21 ARG A 209      -6.536  10.005 -17.770
ATOM   3363 HH22 ARG A 209      -5.744   8.930 -16.672
ATOM   3364  C   ARG A 209      -5.902   7.371 -10.992
ATOM   3365  O   ARG A 209      -5.026   8.021 -10.424
ATOM   3366  N   GLY A 210      -5.626   6.267 -11.717
ATOM   3367  HN  GLY A 210      -6.373   5.778 -12.168
ATOM   3368  CA  GLY A 210      -4.282   5.779 -11.854
ATOM   3369  HA1 GLY A 210      -4.349   4.843 -12.199
ATOM   3370  HA2 GLY A 210      -3.819   5.960 -10.986
ATOM   3371  C   GLY A 210      -3.566   6.576 -12.901
ATOM   3372  O   GLY A 210      -4.171   7.390 -13.598
ATOM   3373  N   GLY A 211      -2.238   6.339 -13.038
ATOM   3374  HN  GLY A 211      -1.793   5.695 -12.415
ATOM   3375  CA  GLY A 211      -1.450   6.987 -14.054
ATOM   3376  HA1 GLY A 211      -2.081   7.572 -14.564
ATOM   3377  HA2 GLY A 211      -0.952   6.259 -14.525
ATOM   3378  C   GLY A 211      -0.408   7.900 -13.476
ATOM   3379  O   GLY A 211      -0.561   8.481 -12.403
ATOM   3380  N   GLU A 212       0.711   8.016 -14.227
ATOM   3381  HN  GLU A 212       0.756   7.459 -15.056
ATOM   3382  CA  GLU A 212       1.842   8.860 -13.953
ATOM   3383  HA  GLU A 212       2.193   8.619 -13.048
ATOM   3384  CB  GLU A 212       2.945   8.677 -15.011
ATOM   3385  HB1 GLU A 212       2.538   8.970 -15.876
ATOM   3386  HB2 GLU A 212       3.267   7.736 -14.903
ATOM   3387  CG  GLU A 212       4.181   9.557 -14.821
ATOM   3388  HG1 GLU A 212       4.631   9.260 -13.979
ATOM   3389  HG2 GLU A 212       3.887  10.507 -14.922
ATOM   3390  CD  GLU A 212       5.132   9.252 -15.974
ATOM   3391  OE1 GLU A 212       4.752   8.426 -16.847
ATOM   3392  OE2 GLU A 212       6.247   9.841 -16.002
ATOM   3393  C   GLU A 212       1.404  10.291 -14.039
ATOM   3394  O   GLU A 212       1.801  11.119 -13.222
ATOM   3395  N   THR A 213       0.563  10.610 -15.041
ATOM   3396  HN  THR A 213       0.210   9.881 -15.628
ATOM   3397  CA  THR A 213       0.156  11.966 -15.293
ATOM   3398  HA  THR A 213       0.990  12.486 -15.478
ATOM   3399  CB  THR A 213      -0.762  12.080 -16.477
ATOM   3400  HB  THR A 213      -1.604  11.569 -16.304
ATOM   3401  OG1 THR A 213      -0.140  11.540 -17.631
ATOM   3402  HG1 THR A 213      -0.059  10.549 -17.738
ATOM   3403  CG2 THR A 213      -1.086  13.567 -16.702
ATOM   3404 HG21 THR A 213      -0.990  14.056 -15.835
ATOM   3405 HG22 THR A 213      -0.449  13.941 -17.376
ATOM   3406 HG23 THR A 213      -2.024  13.648 -17.038
ATOM   3407  C   THR A 213      -0.579  12.497 -14.105
ATOM   3408  O   THR A 213      -0.302  13.600 -13.638
ATOM   3409  N   GLU A 214      -1.538  11.713 -13.577
ATOM   3410  HN  GLU A 214      -1.713  10.817 -13.984
ATOM   3411  CA  GLU A 214      -2.315  12.131 -12.445
ATOM   3412  HA  GLU A 214      -2.748  12.998 -12.691
ATOM   3413  CB  GLU A 214      -3.414  11.122 -12.073
ATOM   3414  HB1 GLU A 214      -2.942  10.263 -11.873
ATOM   3415  HB2 GLU A 214      -4.086  11.163 -12.813
ATOM   3416  CG  GLU A 214      -4.173  11.490 -10.797
ATOM   3417  HG1 GLU A 214      -3.488  11.749 -10.116
ATOM   3418  HG2 GLU A 214      -4.806  10.739 -10.609
ATOM   3419  CD  GLU A 214      -5.020  12.726 -11.064
ATOM   3420  OE1 GLU A 214      -4.451  13.851 -11.058
ATOM   3421  OE2 GLU A 214      -6.252  12.562 -11.271
ATOM   3422  C   GLU A 214      -1.410  12.256 -11.261
ATOM   3423  O   GLU A 214      -1.552  13.178 -10.461
ATOM   3424  N   GLY A 215      -0.451  11.321 -11.115
ATOM   3425  HN  GLY A 215      -0.342  10.603 -11.803
ATOM   3426  CA  GLY A 215       0.414  11.358  -9.970
ATOM   3427  HA1 GLY A 215       1.070  10.612 -10.080
ATOM   3428  HA2 GLY A 215      -0.177  11.389  -9.164
ATOM   3429  C   GLY A 215       1.203  12.630  -9.976
ATOM   3430  O   GLY A 215       1.341  13.287  -8.946
ATOM   3431  N   LEU A 216       1.751  13.012 -11.145
ATOM   3432  HN  LEU A 216       1.595  12.460 -11.964
ATOM   3433  CA  LEU A 216       2.557  14.200 -11.236
ATOM   3434  HA  LEU A 216       3.284  14.109 -10.555
ATOM   3435  CB  LEU A 216       3.211  14.367 -12.619
ATOM   3436  HB1 LEU A 216       3.778  15.188 -12.559
ATOM   3437  HB2 LEU A 216       2.466  14.321 -13.285
ATOM   3438  CG  LEU A 216       4.169  13.212 -12.971
ATOM   3439  HG  LEU A 216       3.626  12.375 -13.038
ATOM   3440  CD1 LEU A 216       4.820  13.425 -14.348
ATOM   3441 HD11 LEU A 216       5.196  14.350 -14.390
ATOM   3442 HD12 LEU A 216       5.551  12.754 -14.470
ATOM   3443 HD13 LEU A 216       4.126  13.306 -15.058
ATOM   3444  CD2 LEU A 216       5.197  12.962 -11.856
ATOM   3445 HD21 LEU A 216       5.168  13.724 -11.209
ATOM   3446 HD22 LEU A 216       4.968  12.108 -11.388
ATOM   3447 HD23 LEU A 216       6.108  12.895 -12.262
ATOM   3448  C   LEU A 216       1.710  15.407 -10.967
ATOM   3449  O   LEU A 216       2.141  16.326 -10.272
ATOM   3450  N   GLN A 217       0.469  15.431 -11.494
ATOM   3451  HN  GLN A 217       0.130  14.646 -12.012
ATOM   3452  CA  GLN A 217      -0.365  16.586 -11.310
ATOM   3453  HA  GLN A 217       0.129  17.346 -11.732
ATOM   3454  CB  GLN A 217      -1.750  16.464 -11.975
ATOM   3455  HB1 GLN A 217      -2.219  15.716 -11.506
ATOM   3456  HB2 GLN A 217      -1.583  16.411 -12.960
ATOM   3457  CG  GLN A 217      -2.611  17.714 -11.754
ATOM   3458  HG1 GLN A 217      -2.157  18.467 -12.231
ATOM   3459  HG2 GLN A 217      -2.784  17.777 -10.771
ATOM   3460  CD  GLN A 217      -3.961  17.515 -12.428
ATOM   3461  OE1 GLN A 217      -4.229  16.476 -13.030
ATOM   3462  NE2 GLN A 217      -4.839  18.549 -12.328
ATOM   3463 HE21 GLN A 217      -5.726  18.418 -12.771
ATOM   3464 HE22 GLN A 217      -4.621  19.393 -11.839
ATOM   3465  C   GLN A 217      -0.618  16.784  -9.856
ATOM   3466  O   GLN A 217      -0.526  17.901  -9.350
ATOM   3467  N   ARG A 218      -0.937  15.693  -9.134
ATOM   3468  HN  ARG A 218      -0.957  14.799  -9.581
ATOM   3469  CA  ARG A 218      -1.249  15.788  -7.737
ATOM   3470  HA  ARG A 218      -1.976  16.468  -7.638
ATOM   3471  CB  ARG A 218      -1.793  14.474  -7.157
ATOM   3472  HB1 ARG A 218      -1.938  14.635  -6.181
ATOM   3473  HB2 ARG A 218      -1.169  13.753  -7.458
ATOM   3474  CG  ARG A 218      -3.165  14.133  -7.748
ATOM   3475  HG1 ARG A 218      -3.001  13.941  -8.716
ATOM   3476  HG2 ARG A 218      -3.767  14.886  -7.483
ATOM   3477  CD  ARG A 218      -3.815  12.870  -7.184
ATOM   3478  HD1 ARG A 218      -4.012  13.043  -6.219
ATOM   3479  HD2 ARG A 218      -3.238  12.096  -7.446
ATOM   3480  NE  ARG A 218      -5.121  12.705  -7.881
ATOM   3481  HE  ARG A 218      -5.210  12.974  -8.840
ATOM   3482  CZ  ARG A 218      -6.198  12.189  -7.218
ATOM   3483  NH1 ARG A 218      -6.091  11.867  -5.899
ATOM   3484 HH11 ARG A 218      -6.879  11.489  -5.414
ATOM   3485 HH12 ARG A 218      -5.224  12.000  -5.419
ATOM   3486  NH2 ARG A 218      -7.382  12.008  -7.874
ATOM   3487 HH21 ARG A 218      -8.170  11.630  -7.389
ATOM   3488 HH22 ARG A 218      -7.461  12.244  -8.842
ATOM   3489  C   ARG A 218      -0.031  16.218  -6.984
ATOM   3490  O   ARG A 218      -0.128  16.973  -6.017
ATOM   3491  N   LEU A 219       1.154  15.743  -7.405
ATOM   3492  HN  LEU A 219       1.192  15.138  -8.200
ATOM   3493  CA  LEU A 219       2.364  16.098  -6.722
ATOM   3494  HA  LEU A 219       2.301  15.832  -5.760
ATOM   3495  CB  LEU A 219       3.581  15.350  -7.323
ATOM   3496  HB1 LEU A 219       3.703  15.740  -8.235
ATOM   3497  HB2 LEU A 219       3.368  14.378  -7.219
ATOM   3498  CG  LEU A 219       4.945  15.544  -6.613
ATOM   3499  HG  LEU A 219       4.814  15.285  -5.656
ATOM   3500  CD1 LEU A 219       6.013  14.631  -7.236
ATOM   3501 HD11 LEU A 219       6.906  14.864  -6.850
ATOM   3502 HD12 LEU A 219       5.789  13.679  -7.028
ATOM   3503 HD13 LEU A 219       6.023  14.770  -8.226
ATOM   3504  CD2 LEU A 219       5.411  17.008  -6.614
ATOM   3505 HD21 LEU A 219       5.235  17.406  -5.714
ATOM   3506 HD22 LEU A 219       6.390  17.038  -6.814
ATOM   3507 HD23 LEU A 219       4.904  17.510  -7.314
ATOM   3508  C   LEU A 219       2.544  17.587  -6.834
ATOM   3509  O   LEU A 219       2.840  18.254  -5.843
ATOM   3510  N   GLU A 220       2.333  18.159  -8.036
ATOM   3511  HN  GLU A 220       2.022  17.595  -8.801
ATOM   3512  CA  GLU A 220       2.547  19.569  -8.238
ATOM   3513  HA  GLU A 220       3.493  19.747  -7.966
ATOM   3514  CB  GLU A 220       2.381  20.005  -9.703
ATOM   3515  HB1 GLU A 220       2.536  20.993  -9.716
ATOM   3516  HB2 GLU A 220       1.503  19.633 -10.004
ATOM   3517  CG  GLU A 220       3.437  19.399 -10.631
ATOM   3518  HG1 GLU A 220       3.357  19.868 -11.511
ATOM   3519  HG2 GLU A 220       3.333  18.406 -10.583
ATOM   3520  CD  GLU A 220       4.813  19.731 -10.072
ATOM   3521  OE1 GLU A 220       5.152  20.943  -9.990
ATOM   3522  OE2 GLU A 220       5.546  18.771  -9.715
ATOM   3523  C   GLU A 220       1.578  20.356  -7.409
ATOM   3524  O   GLU A 220       1.940  21.383  -6.839
ATOM   3525  N   GLN A 221       0.322  19.889  -7.307
ATOM   3526  HN  GLN A 221       0.076  19.021  -7.739
ATOM   3527  CA  GLN A 221      -0.665  20.631  -6.581
ATOM   3528  HA  GLN A 221      -0.757  21.510  -7.049
ATOM   3529  CB  GLN A 221      -2.041  19.946  -6.551
ATOM   3530  HB1 GLN A 221      -2.617  20.515  -5.964
ATOM   3531  HB2 GLN A 221      -1.866  18.992  -6.307
ATOM   3532  CG  GLN A 221      -2.738  19.909  -7.911
ATOM   3533  HG1 GLN A 221      -2.180  19.336  -8.512
ATOM   3534  HG2 GLN A 221      -2.937  20.855  -8.165
ATOM   3535  CD  GLN A 221      -4.074  19.203  -7.733
ATOM   3536  OE1 GLN A 221      -4.430  18.787  -6.631
ATOM   3537  NE2 GLN A 221      -4.834  19.056  -8.850
ATOM   3538 HE21 GLN A 221      -5.712  18.592  -8.733
ATOM   3539 HE22 GLN A 221      -4.545  19.394  -9.746
ATOM   3540  C   GLN A 221      -0.221  20.770  -5.159
ATOM   3541  O   GLN A 221      -0.339  21.844  -4.574
ATOM   3542  N   HIS A 222       0.301  19.684  -4.560
ATOM   3543  HN  HIS A 222       0.396  18.832  -5.076
ATOM   3544  CA  HIS A 222       0.723  19.735  -3.187
ATOM   3545  HA  HIS A 222      -0.050  20.123  -2.685
ATOM   3546  CB  HIS A 222       1.010  18.353  -2.581
ATOM   3547  HB1 HIS A 222       1.478  18.515  -1.712
ATOM   3548  HB2 HIS A 222       1.456  17.816  -3.297
ATOM   3549  CG  HIS A 222      -0.267  17.645  -2.251
ATOM   3550  ND1 HIS A 222      -1.031  16.948  -3.160
ATOM   3551  HD1 HIS A 222      -0.825  16.807  -4.128
ATOM   3552  CE1 HIS A 222      -2.117  16.489  -2.489
ATOM   3553  HE1 HIS A 222      -2.844  15.947  -2.911
ATOM   3554  NE2 HIS A 222      -2.105  16.840  -1.214
ATOM   3555  CD2 HIS A 222      -0.937  17.565  -1.066
ATOM   3556  HD2 HIS A 222      -0.626  17.974  -0.208
ATOM   3557  C   HIS A 222       1.927  20.614  -3.023
ATOM   3558  O   HIS A 222       2.074  21.281  -2.001
ATOM   3559  N   LEU A 223       2.835  20.616  -4.017
ATOM   3560  HN  LEU A 223       2.661  20.045  -4.819
ATOM   3561  CA  LEU A 223       4.044  21.397  -3.985
ATOM   3562  HA  LEU A 223       4.463  21.172  -3.105
ATOM   3563  CB  LEU A 223       5.051  21.041  -5.094
ATOM   3564  HB1 LEU A 223       5.787  21.715  -5.024
ATOM   3565  HB2 LEU A 223       4.518  20.968  -5.937
ATOM   3566  CG  LEU A 223       5.715  19.667  -4.893
ATOM   3567  HG  LEU A 223       5.036  18.961  -5.094
ATOM   3568  CD1 LEU A 223       6.871  19.461  -5.883
ATOM   3569 HD11 LEU A 223       7.567  20.161  -5.721
ATOM   3570 HD12 LEU A 223       7.262  18.552  -5.742
ATOM   3571 HD13 LEU A 223       6.519  19.540  -6.816
ATOM   3572  CD2 LEU A 223       6.138  19.455  -3.430
ATOM   3573 HD21 LEU A 223       6.069  20.325  -2.942
ATOM   3574 HD22 LEU A 223       5.532  18.779  -3.011
ATOM   3575 HD23 LEU A 223       7.082  19.126  -3.409
ATOM   3576  C   LEU A 223       3.750  22.863  -4.075
ATOM   3577  O   LEU A 223       4.563  23.681  -3.651
ATOM   3578  N   THR A 224       2.599  23.248  -4.654
ATOM   3579  HN  THR A 224       1.941  22.557  -4.953
ATOM   3580  CA  THR A 224       2.303  24.642  -4.849
ATOM   3581  HA  THR A 224       2.969  24.985  -5.511
ATOM   3582  CB  THR A 224       0.920  24.868  -5.384
ATOM   3583  HB  THR A 224       0.244  24.491  -4.751
ATOM   3584  OG1 THR A 224       0.768  24.213  -6.635
ATOM   3585  HG1 THR A 224       0.405  23.282  -6.671
ATOM   3586  CG2 THR A 224       0.693  26.381  -5.539
ATOM   3587 HG21 THR A 224       0.777  26.816  -4.643
ATOM   3588 HG22 THR A 224       1.381  26.751  -6.163
ATOM   3589 HG23 THR A 224      -0.223  26.536  -5.909
ATOM   3590  C   THR A 224       2.390  25.361  -3.536
ATOM   3591  O   THR A 224       2.956  26.451  -3.473
ATOM   3592  N   ASP A 225       1.832  24.780  -2.456
ATOM   3593  HN  ASP A 225       1.388  23.890  -2.558
ATOM   3594  CA  ASP A 225       1.858  25.405  -1.161
ATOM   3595  HA  ASP A 225       1.782  26.395  -1.280
ATOM   3596  CB  ASP A 225       0.688  24.919  -0.280
ATOM   3597  HB1 ASP A 225       0.893  23.972  -0.031
ATOM   3598  HB2 ASP A 225      -0.152  25.135  -0.777
ATOM   3599  CG  ASP A 225       0.639  25.710   1.020
ATOM   3600  OD1 ASP A 225       1.636  26.412   1.334
ATOM   3601  OD2 ASP A 225      -0.405  25.614   1.719
ATOM   3602  C   ASP A 225       3.142  25.011  -0.483
ATOM   3603  O   ASP A 225       3.189  24.043   0.273
ATOM   3604  N   GLN A 226       4.224  25.778  -0.731
ATOM   3605  HN  GLN A 226       4.125  26.576  -1.325
ATOM   3606  CA  GLN A 226       5.514  25.485  -0.169
ATOM   3607  HA  GLN A 226       5.698  24.527  -0.389
ATOM   3608  CB  GLN A 226       6.656  26.308  -0.784
ATOM   3609  HB1 GLN A 226       7.480  26.071  -0.270
ATOM   3610  HB2 GLN A 226       6.337  27.255  -0.809
ATOM   3611  CG  GLN A 226       6.928  25.909  -2.238
ATOM   3612  HG1 GLN A 226       6.157  26.243  -2.781
ATOM   3613  HG2 GLN A 226       7.153  24.935  -2.236
ATOM   3614  CD  GLN A 226       8.164  26.648  -2.723
ATOM   3615  OE1 GLN A 226       8.626  27.594  -2.087
ATOM   3616  NE2 GLN A 226       8.720  26.203  -3.881
ATOM   3617 HE21 GLN A 226       9.533  26.689  -4.200
ATOM   3618 HE22 GLN A 226       8.344  25.434  -4.398
ATOM   3619  C   GLN A 226       5.494  25.682   1.318
ATOM   3620  O   GLN A 226       6.225  25.006   2.041
ATOM   3621  N   GLY A 227       4.688  26.642   1.813
ATOM   3622  HN  GLY A 227       4.125  27.183   1.188
ATOM   3623  CA  GLY A 227       4.624  26.901   3.226
ATOM   3624  HA1 GLY A 227       3.932  27.611   3.359
ATOM   3625  HA2 GLY A 227       5.563  27.053   3.535
ATOM   3626  C   GLY A 227       4.128  25.674   3.933
ATOM   3627  O   GLY A 227       4.633  25.314   4.995
ATOM   3628  N   TRP A 228       3.104  25.010   3.366
ATOM   3629  HN  TRP A 228       2.721  25.354   2.509
ATOM   3630  CA  TRP A 228       2.542  23.825   3.949
ATOM   3631  HA  TRP A 228       2.257  24.049   4.881
ATOM   3632  CB  TRP A 228       1.307  23.326   3.179
ATOM   3633  HB1 TRP A 228       1.648  23.043   2.283
ATOM   3634  HB2 TRP A 228       0.634  24.063   3.248
ATOM   3635  CG  TRP A 228       0.628  22.105   3.756
ATOM   3636  CD1 TRP A 228      -0.237  22.011   4.808
ATOM   3637  HD1 TRP A 228      -0.525  22.776   5.384
ATOM   3638  NE1 TRP A 228      -0.653  20.711   4.958
ATOM   3639  HE1 TRP A 228      -1.286  20.378   5.657
ATOM   3640  CE2 TRP A 228      -0.053  19.942   3.985
ATOM   3641  CZ2 TRP A 228      -0.146  18.606   3.710
ATOM   3642  HZ2 TRP A 228      -0.729  18.004   4.255
ATOM   3643  CH2 TRP A 228       0.593  18.121   2.655
ATOM   3644  HH2 TRP A 228       0.548  17.147   2.432
ATOM   3645  CZ3 TRP A 228       1.395  18.951   1.898
ATOM   3646  HZ3 TRP A 228       1.921  18.566   1.139
ATOM   3647  CE3 TRP A 228       1.486  20.300   2.167
ATOM   3648  HE3 TRP A 228       2.061  20.904   1.615
ATOM   3649  CD2 TRP A 228       0.759  20.776   3.218
ATOM   3650  C   TRP A 228       3.581  22.741   3.929
ATOM   3651  O   TRP A 228       3.753  22.014   4.907
ATOM   3652  N   VAL A 229       4.319  22.621   2.807
ATOM   3653  HN  VAL A 229       4.179  23.278   2.066
ATOM   3654  CA  VAL A 229       5.300  21.584   2.637
ATOM   3655  HA  VAL A 229       4.815  20.712   2.703
ATOM   3656  CB  VAL A 229       5.981  21.664   1.300
ATOM   3657  HB  VAL A 229       6.387  22.563   1.139
ATOM   3658  CG1 VAL A 229       7.138  20.653   1.261
ATOM   3659 HG11 VAL A 229       7.799  20.887   1.974
ATOM   3660 HG12 VAL A 229       6.774  19.736   1.422
ATOM   3661 HG13 VAL A 229       7.576  20.694   0.363
ATOM   3662  CG2 VAL A 229       4.922  21.435   0.206
ATOM   3663 HG21 VAL A 229       4.227  22.151   0.271
ATOM   3664 HG22 VAL A 229       5.366  21.471  -0.689
ATOM   3665 HG23 VAL A 229       4.502  20.538   0.343
ATOM   3666  C   VAL A 229       6.356  21.700   3.699
ATOM   3667  O   VAL A 229       6.747  20.700   4.298
ATOM   3668  N   ALA A 230       6.856  22.926   3.952
ATOM   3669  HN  ALA A 230       6.499  23.712   3.447
ATOM   3670  CA  ALA A 230       7.889  23.131   4.929
ATOM   3671  HA  ALA A 230       8.635  22.519   4.668
ATOM   3672  CB  ALA A 230       8.406  24.581   4.946
ATOM   3673  HB1 ALA A 230       8.210  24.986   5.839
ATOM   3674  HB2 ALA A 230       9.393  24.577   4.783
ATOM   3675  HB3 ALA A 230       7.944  25.100   4.227
ATOM   3676  C   ALA A 230       7.390  22.810   6.315
ATOM   3677  O   ALA A 230       8.113  22.216   7.115
ATOM   3678  N   SER A 231       6.150  23.232   6.640
ATOM   3679  HN  SER A 231       5.609  23.671   5.923
ATOM   3680  CA  SER A 231       5.545  23.097   7.946
ATOM   3681  HA  SER A 231       6.303  23.271   8.574
ATOM   3682  CB  SER A 231       4.395  24.094   8.152
ATOM   3683  HB1 SER A 231       4.089  23.989   9.098
ATOM   3684  HB2 SER A 231       3.752  23.951   7.399
ATOM   3685  OG  SER A 231       4.884  25.421   8.026
ATOM   3686  HG  SER A 231       4.977  25.836   7.121
ATOM   3687  C   SER A 231       4.967  21.728   8.215
ATOM   3688  O   SER A 231       4.607  21.430   9.353
ATOM   3689  N   PHE A 232       4.850  20.869   7.187
ATOM   3690  HN  PHE A 232       5.263  21.125   6.313
ATOM   3691  CA  PHE A 232       4.166  19.602   7.267
ATOM   3692  HA  PHE A 232       3.208  19.835   7.435
ATOM   3693  CB  PHE A 232       4.302  18.806   5.954
ATOM   3694 HCB1 PHE A 232       5.279  18.633   5.827
ATOM   3695 HCB2 PHE A 232       3.789  19.313   5.261
ATOM   3696  CG  PHE A 232       3.649  17.473   6.072
ATOM   3697  CD1 PHE A 232       4.343  16.405   6.592
ATOM   3698 HCD1 PHE A 232       5.289  16.529   6.892
ATOM   3699  CE1 PHE A 232       3.749  15.165   6.704
ATOM   3700 HCE1 PHE A 232       4.259  14.398   7.094
ATOM   3701  CZ  PHE A 232       2.455  14.986   6.279
ATOM   3702  HCZ PHE A 232       2.024  14.086   6.349
ATOM   3703  CE2 PHE A 232       1.754  16.047   5.758
ATOM   3704 HCE2 PHE A 232       0.808  15.922   5.458
ATOM   3705  CD2 PHE A 232       2.353  17.282   5.649
ATOM   3706 HCD2 PHE A 232       1.842  18.048   5.259
ATOM   3707  C   PHE A 232       4.645  18.736   8.398
ATOM   3708  O   PHE A 232       5.837  18.486   8.568
ATOM   3709  N   THR A 233       3.674  18.254   9.207
ATOM   3710  HN  THR A 233       2.729  18.532   9.035
ATOM   3711  CA  THR A 233       3.937  17.363  10.300
ATOM   3712  HA  THR A 233       4.829  16.924  10.193
ATOM   3713  CB  THR A 233       3.977  18.105  11.598
ATOM   3714  HB  THR A 233       4.727  18.766  11.582
ATOM   3715  OG1 THR A 233       4.232  17.229  12.684
ATOM   3716  HG1 THR A 233       4.092  16.245  12.576
ATOM   3717  CG2 THR A 233       2.649  18.847  11.778
ATOM   3718 HG21 THR A 233       2.766  19.560  12.469
ATOM   3719 HG22 THR A 233       2.385  19.258  10.905
ATOM   3720 HG23 THR A 233       1.950  18.196  12.074
ATOM   3721  C   THR A 233       2.829  16.337  10.302
ATOM   3722  O   THR A 233       1.652  16.666  10.442
ATOM   3723  N   LYS A 234       3.199  15.046  10.195
ATOM   3724  HN  LYS A 234       4.175  14.829  10.229
ATOM   3725  CA  LYS A 234       2.265  13.960  10.034
ATOM   3726  HA1 LYS A 234       1.766  14.157   9.190
ATOM   3727  CB  LYS A 234       2.985  12.600   9.917
ATOM   3728  HB1 LYS A 234       3.307  12.382  10.838
ATOM   3729  HB2 LYS A 234       3.641  12.703   9.169
ATOM   3730  CG  LYS A 234       2.069  11.444   9.512
ATOM   3731  HG1 LYS A 234       1.266  11.509  10.104
ATOM   3732  HG2 LYS A 234       2.639  10.622   9.530
ATOM   3733  CD  LYS A 234       1.546  11.561   8.080
ATOM   3734  HD1 LYS A 234       2.349  11.485   7.489
ATOM   3735  HD2 LYS A 234       0.987  12.390   8.060
ATOM   3736  CE  LYS A 234       0.616  10.421   7.670
ATOM   3737  HE1 LYS A 234      -0.196  10.490   8.250
ATOM   3738  HE2 LYS A 234       1.166   9.586   7.676
ATOM   3739  NZ  LYS A 234       0.161  10.619   6.278
ATOM   3740  HZ1 LYS A 234       0.815  10.187   5.658
ATOM   3741  HZ2 LYS A 234      -0.741  10.201   6.168
ATOM   3742  HZ3 LYS A 234       0.107  11.599   6.090
ATOM   3743  C   LYS A 234       1.300  13.871  11.188
ATOM   3744  O   LYS A 234       0.108  13.675  10.955
ATOM   3745  N   PRO A 235       1.738  14.013  12.414
ATOM   3746  CA  PRO A 235       0.850  13.863  13.547
ATOM   3747  HA  PRO A 235       0.318  13.020  13.467
ATOM   3748  CB  PRO A 235       1.757  13.830  14.774
ATOM   3749  HB1 PRO A 235       1.374  13.174  15.425
ATOM   3750  HB2 PRO A 235       1.928  14.774  15.057
ATOM   3751  CG  PRO A 235       3.076  13.248  14.233
ATOM   3752  HG1 PRO A 235       3.004  12.251  14.260
ATOM   3753  HG2 PRO A 235       3.829  13.708  14.703
ATOM   3754  CD  PRO A 235       3.110  13.678  12.757
ATOM   3755  HD1 PRO A 235       3.370  12.879  12.215
ATOM   3756  HD2 PRO A 235       3.649  14.518  12.699
ATOM   3757  C   PRO A 235      -0.224  14.901  13.625
ATOM   3758  O   PRO A 235      -1.186  14.694  14.361
ATOM   3759  N   ARG A 236      -0.038  16.049  12.951
ATOM   3760  HN  ARG A 236       0.820  16.167  12.451
ATOM   3761  CA  ARG A 236      -0.999  17.118  12.906
ATOM   3762  HA  ARG A 236      -1.297  17.210  13.856
ATOM   3763  CB  ARG A 236      -0.407  18.462  12.444
ATOM   3764  HB1 ARG A 236      -1.160  18.955  12.008
ATOM   3765  HB2 ARG A 236       0.412  18.232  11.918
ATOM   3766  CG  ARG A 236       0.072  19.360  13.588
ATOM   3767  HG1 ARG A 236      -0.684  19.378  14.242
ATOM   3768  HG2 ARG A 236       0.373  20.206  13.149
ATOM   3769  CD  ARG A 236       1.280  18.871  14.386
ATOM   3770  HD1 ARG A 236       2.070  18.884  13.773
ATOM   3771  HD2 ARG A 236       1.015  18.022  14.843
ATOM   3772  NE  ARG A 236       1.517  19.895  15.445
ATOM   3773  HE  ARG A 236       0.736  20.315  15.906
ATOM   3774  CZ  ARG A 236       2.784  20.268  15.795
ATOM   3775  NH1 ARG A 236       3.861  19.726  15.157
ATOM   3776 HH11 ARG A 236       4.788  19.999  15.413
ATOM   3777 HH12 ARG A 236       3.728  19.049  14.433
ATOM   3778  NH2 ARG A 236       2.966  21.191  16.783
ATOM   3779 HH21 ARG A 236       3.893  21.464  17.039
ATOM   3780 HH22 ARG A 236       2.176  21.588  17.251
ATOM   3781  C   ARG A 236      -2.183  16.799  12.031
ATOM   3782  O   ARG A 236      -3.250  17.370  12.234
ATOM   3783  N   THR A 237      -2.033  15.921  11.012
ATOM   3784  HN  THR A 237      -1.168  15.426  10.927
ATOM   3785  CA  THR A 237      -3.077  15.671  10.039
ATOM   3786  HA  THR A 237      -3.279  16.565   9.639
ATOM   3787  CB  THR A 237      -2.636  14.738   8.951
ATOM   3788  HB  THR A 237      -3.375  14.617   8.289
ATOM   3789  OG1 THR A 237      -2.314  13.466   9.493
ATOM   3790  HG1 THR A 237      -2.830  12.657   9.210
ATOM   3791  CG2 THR A 237      -1.403  15.344   8.260
ATOM   3792 HG21 THR A 237      -1.130  16.173   8.749
ATOM   3793 HG22 THR A 237      -0.659  14.676   8.278
ATOM   3794 HG23 THR A 237      -1.637  15.568   7.314
ATOM   3795  C   THR A 237      -4.329  15.116  10.672
ATOM   3796  O   THR A 237      -4.293  14.564  11.768
ATOM   3797  N   ILE A 238      -5.486  15.251   9.973
ATOM   3798  HN  ILE A 238      -5.452  15.616   9.043
ATOM   3799  CA  ILE A 238      -6.764  14.882  10.537
ATOM   3800  HA  ILE A 238      -6.606  14.612  11.487
ATOM   3801  CB  ILE A 238      -7.719  16.036  10.489
ATOM   3802  HB  ILE A 238      -7.951  16.267   9.544
ATOM   3803  CG2 ILE A 238      -9.007  15.634  11.221
ATOM   3804 HG21 ILE A 238      -9.175  16.282  11.963
ATOM   3805 HG22 ILE A 238      -9.769  15.652  10.573
ATOM   3806 HG23 ILE A 238      -8.896  14.712  11.592
ATOM   3807  CG1 ILE A 238      -7.065  17.276  11.111
ATOM   3808 HG11 ILE A 238      -6.186  17.384  10.646
ATOM   3809 HG12 ILE A 238      -7.093  17.133  12.100
ATOM   3810  CD1 ILE A 238      -7.836  18.569  10.854
ATOM   3811 HD11 ILE A 238      -7.710  19.183  11.633
ATOM   3812 HD12 ILE A 238      -7.485  18.997  10.022
ATOM   3813 HD13 ILE A 238      -8.806  18.353  10.743
ATOM   3814  C   ILE A 238      -7.372  13.732   9.766
ATOM   3815  O   ILE A 238      -7.637  13.835   8.570
ATOM   3816  N   PRO A 239      -7.590  12.627  10.447
ATOM   3817  CA  PRO A 239      -8.105  11.384   9.901
ATOM   3818  HA  PRO A 239      -7.575  11.183   9.077
ATOM   3819  CB  PRO A 239      -7.963  10.369  11.034
ATOM   3820  HB1 PRO A 239      -7.050   9.966  10.974
ATOM   3821  HB2 PRO A 239      -8.771   9.780  11.023
ATOM   3822  CG  PRO A 239      -8.019  11.227  12.309
ATOM   3823  HG1 PRO A 239      -7.421  10.805  12.991
ATOM   3824  HG2 PRO A 239      -8.981  11.397  12.524
ATOM   3825  CD  PRO A 239      -7.385  12.562  11.883
ATOM   3826  HD1 PRO A 239      -6.401  12.499  12.048
ATOM   3827  HD2 PRO A 239      -7.916  13.299  12.301
ATOM   3828  C   PRO A 239      -9.507  11.371   9.348
ATOM   3829  O   PRO A 239      -9.771  10.600   8.424
ATOM   3830  N   ASN A 240     -10.427  12.137   9.959
ATOM   3831  HN  ASN A 240     -10.107  12.712  10.713
ATOM   3832  CA  ASN A 240     -11.829  12.211   9.634
ATOM   3833  HA  ASN A 240     -12.060  11.270   9.385
ATOM   3834  CB  ASN A 240     -12.712  12.643  10.815
ATOM   3835  HB1 ASN A 240     -12.484  12.042  11.581
ATOM   3836  HB2 ASN A 240     -13.651  12.683  10.474
ATOM   3837  CG  ASN A 240     -12.337  14.055  11.237
ATOM   3838  OD1 ASN A 240     -11.506  14.710  10.613
ATOM   3839  ND2 ASN A 240     -12.959  14.544  12.338
ATOM   3840 HD21 ASN A 240     -12.712  15.473  12.616
ATOM   3841 HD22 ASN A 240     -13.635  14.011  12.846
ATOM   3842  C   ASN A 240     -12.118  13.113   8.478
ATOM   3843  O   ASN A 240     -13.259  13.162   8.019
ATOM   3844  N   SER A 241     -11.133  13.933   8.058
ATOM   3845  HN  SER A 241     -10.228  13.869   8.478
ATOM   3846  CA  SER A 241     -11.362  14.896   7.018
ATOM   3847  HA  SER A 241     -11.975  15.592   7.393
ATOM   3848  CB  SER A 241     -10.073  15.601   6.569
ATOM   3849  HB1 SER A 241      -9.491  14.899   6.159
ATOM   3850  HB2 SER A 241      -9.746  16.126   7.354
ATOM   3851  OG  SER A 241     -10.361  16.541   5.542
ATOM   3852  HG  SER A 241     -10.120  16.335   4.594
ATOM   3853  C   SER A 241     -11.979  14.218   5.836
ATOM   3854  O   SER A 241     -11.597  13.115   5.448
ATOM   3855  N   LEU A 242     -12.978  14.893   5.238
ATOM   3856  HN  LEU A 242     -13.221  15.795   5.594
ATOM   3857  CA  LEU A 242     -13.710  14.384   4.118
ATOM   3858  HA  LEU A 242     -14.111  13.499   4.354
ATOM   3859  CB  LEU A 242     -14.862  15.320   3.724
ATOM   3860  HB1 LEU A 242     -14.446  16.059   3.194
ATOM   3861  HB2 LEU A 242     -15.350  15.527   4.572
ATOM   3862  CG  LEU A 242     -15.893  14.662   2.794
ATOM   3863  HG  LEU A 242     -16.631  15.316   2.629
ATOM   3864  CD1 LEU A 242     -15.313  14.352   1.406
ATOM   3865 HD11 LEU A 242     -14.767  15.132   1.100
ATOM   3866 HD12 LEU A 242     -14.738  13.536   1.468
ATOM   3867 HD13 LEU A 242     -16.065  14.191   0.767
ATOM   3868  CD2 LEU A 242     -16.505  13.427   3.476
ATOM   3869 HD21 LEU A 242     -16.744  13.660   4.419
ATOM   3870 HD22 LEU A 242     -17.325  13.151   2.975
ATOM   3871 HD23 LEU A 242     -15.835  12.685   3.468
ATOM   3872  C   LEU A 242     -12.746  14.270   2.972
ATOM   3873  O   LEU A 242     -12.863  13.365   2.149
ATOM   3874  N   LEU A 243     -11.787  15.220   2.876
ATOM   3875  HN  LEU A 243     -11.782  15.967   3.540
ATOM   3876  CA  LEU A 243     -10.773  15.195   1.852
ATOM   3877  HA  LEU A 243     -11.085  14.553   1.152
ATOM   3878  CB  LEU A 243     -10.543  16.552   1.162
ATOM   3879  HB1 LEU A 243      -9.748  16.422   0.570
ATOM   3880  HB2 LEU A 243     -10.513  17.227   1.899
ATOM   3881  CG  LEU A 243     -11.685  17.004   0.231
ATOM   3882  HG  LEU A 243     -11.476  17.931  -0.080
ATOM   3883  CD1 LEU A 243     -11.765  16.130  -1.032
ATOM   3884 HD11 LEU A 243     -11.959  16.714  -1.820
ATOM   3885 HD12 LEU A 243     -10.890  15.663  -1.161
ATOM   3886 HD13 LEU A 243     -12.497  15.458  -0.917
ATOM   3887  CD2 LEU A 243     -13.024  17.088   0.981
ATOM   3888 HD21 LEU A 243     -12.979  17.835   1.644
ATOM   3889 HD22 LEU A 243     -13.756  17.261   0.322
ATOM   3890 HD23 LEU A 243     -13.188  16.222   1.453
ATOM   3891  C   LEU A 243      -9.476  14.799   2.499
ATOM   3892  O   LEU A 243      -9.319  14.923   3.714
ATOM   3893  N   PRO A 244      -8.540  14.299   1.728
ATOM   3894  CA  PRO A 244      -7.285  13.901   2.311
ATOM   3895  HA  PRO A 244      -7.421  13.343   3.130
ATOM   3896  CB  PRO A 244      -6.572  13.076   1.243
ATOM   3897  HB1 PRO A 244      -6.087  12.330   1.700
ATOM   3898  HB2 PRO A 244      -6.074  13.705   0.646
ATOM   3899  CG  PRO A 244      -7.731  12.467   0.433
ATOM   3900  HG1 PRO A 244      -8.015  11.625   0.891
ATOM   3901  HG2 PRO A 244      -7.454  12.445  -0.528
ATOM   3902  CD  PRO A 244      -8.878  13.487   0.569
ATOM   3903  HD1 PRO A 244      -9.711  12.979   0.788
ATOM   3904  HD2 PRO A 244      -8.852  14.081  -0.235
ATOM   3905  C   PRO A 244      -6.495  15.050   2.860
ATOM   3906  O   PRO A 244      -6.249  16.014   2.137
ATOM   3907  N   SER A 245      -6.095  14.952   4.144
ATOM   3908  HN  SER A 245      -6.363  14.131   4.649
ATOM   3909  CA  SER A 245      -5.313  15.935   4.845
ATOM   3910  HA  SER A 245      -5.629  16.826   4.521
ATOM   3911  CB  SER A 245      -5.514  15.880   6.371
ATOM   3912  HB1 SER A 245      -6.498  15.950   6.532
ATOM   3913  HB2 SER A 245      -4.894  16.558   6.766
ATOM   3914  OG  SER A 245      -5.108  14.615   6.876
ATOM   3915  HG  SER A 245      -5.581  14.215   7.661
ATOM   3916  C   SER A 245      -3.853  15.751   4.549
ATOM   3917  O   SER A 245      -3.023  16.528   5.023
ATOM   3918  N   THR A 246      -3.497  14.690   3.796
ATOM   3919  HN  THR A 246      -4.214  14.076   3.465
ATOM   3920  CA  THR A 246      -2.132  14.404   3.449
ATOM   3921  HA  THR A 246      -1.548  15.096   3.874
ATOM   3922  CB  THR A 246      -1.662  13.066   3.943
ATOM   3923  HB  THR A 246      -0.707  12.926   3.680
ATOM   3924  OG1 THR A 246      -2.439  12.028   3.366
ATOM   3925  HG1 THR A 246      -2.051  11.455   2.645
ATOM   3926  CG2 THR A 246      -1.793  13.034   5.477
ATOM   3927 HG21 THR A 246      -1.741  13.969   5.828
ATOM   3928 HG22 THR A 246      -2.674  12.627   5.720
ATOM   3929 HG23 THR A 246      -1.048  12.485   5.856
ATOM   3930  C   THR A 246      -2.058  14.397   1.946
ATOM   3931  O   THR A 246      -3.061  14.615   1.272
ATOM   3932  N   THR A 247      -0.859  14.120   1.389
ATOM   3933  HN  THR A 247      -0.114  13.847   1.998
ATOM   3934  CA  THR A 247      -0.580  14.191  -0.025
ATOM   3935  HA  THR A 247      -0.743  15.145  -0.278
ATOM   3936  CB  THR A 247       0.838  13.810  -0.343
ATOM   3937  HB  THR A 247       0.993  13.874  -1.329
ATOM   3938  OG1 THR A 247       1.083  12.473   0.065
ATOM   3939  HG1 THR A 247       0.420  11.996   0.642
ATOM   3940  CG2 THR A 247       1.789  14.772   0.388
ATOM   3941 HG21 THR A 247       1.255  15.353   1.003
ATOM   3942 HG22 THR A 247       2.452  14.238   0.913
ATOM   3943 HG23 THR A 247       2.264  15.336  -0.287
ATOM   3944  C   THR A 247      -1.477  13.278  -0.820
ATOM   3945  O   THR A 247      -1.910  13.640  -1.914
ATOM   3946  N   GLY A 248      -1.745  12.053  -0.330
ATOM   3947  HN  GLY A 248      -1.320  11.759   0.526
ATOM   3948  CA  GLY A 248      -2.639  11.160  -1.028
ATOM   3949  HA1 GLY A 248      -3.367  11.726  -1.415
ATOM   3950  HA2 GLY A 248      -2.864  10.423  -0.391
ATOM   3951  C   GLY A 248      -1.920  10.525  -2.189
ATOM   3952  O   GLY A 248      -2.541   9.953  -3.082
ATOM   3953  N   LEU A 249      -0.583  10.655  -2.209
ATOM   3954  HN  LEU A 249      -0.171  11.144  -1.440
ATOM   3955  CA  LEU A 249       0.321  10.167  -3.218
ATOM   3956  HA  LEU A 249      -0.159  10.355  -4.075
ATOM   3957  CB  LEU A 249       1.669  10.909  -3.224
ATOM   3958  HB1 LEU A 249       2.215  10.486  -3.947
ATOM   3959  HB2 LEU A 249       1.996  10.898  -2.279
ATOM   3960  CG  LEU A 249       1.526  12.395  -3.609
ATOM   3961  HG  LEU A 249       1.059  12.858  -2.856
ATOM   3962  CD1 LEU A 249       2.902  13.067  -3.764
ATOM   3963 HD11 LEU A 249       2.972  13.821  -3.110
ATOM   3964 HD12 LEU A 249       3.617  12.391  -3.583
ATOM   3965 HD13 LEU A 249       2.991  13.415  -4.697
ATOM   3966  CD2 LEU A 249       0.635  12.585  -4.847
ATOM   3967 HD21 LEU A 249       0.174  13.470  -4.783
ATOM   3968 HD22 LEU A 249       1.207  12.557  -5.667
ATOM   3969 HD23 LEU A 249      -0.041  11.849  -4.877
ATOM   3970  C   LEU A 249       0.575   8.683  -3.147
ATOM   3971  O   LEU A 249       1.115   8.100  -4.082
ATOM   3972  N   SER A 250       0.235   8.037  -2.021
ATOM   3973  HN  SER A 250      -0.299   8.537  -1.339
ATOM   3974  CA  SER A 250       0.588   6.671  -1.730
ATOM   3975  HA  SER A 250       1.577   6.664  -1.583
ATOM   3976  CB  SER A 250      -0.170   6.189  -0.484
ATOM   3977  HB1 SER A 250      -1.141   6.194  -0.722
ATOM   3978  HB2 SER A 250       0.161   6.741   0.282
ATOM   3979  OG  SER A 250       0.165   4.847  -0.188
ATOM   3980  HG  SER A 250       0.975   4.643   0.362
ATOM   3981  C   SER A 250       0.272   5.721  -2.865
ATOM   3982  O   SER A 250       1.123   4.883  -3.167
ATOM   3983  N   PRO A 251      -0.863   5.755  -3.519
ATOM   3984  CA  PRO A 251      -1.116   4.795  -4.564
ATOM   3985  HA  PRO A 251      -0.957   3.861  -4.244
ATOM   3986  CB  PRO A 251      -2.583   4.990  -4.948
ATOM   3987  HB1 PRO A 251      -2.971   4.093  -5.160
ATOM   3988  HB2 PRO A 251      -2.633   5.728  -5.621
ATOM   3989  CG  PRO A 251      -3.225   5.492  -3.639
ATOM   3990  HG1 PRO A 251      -3.478   4.691  -3.097
ATOM   3991  HG2 PRO A 251      -3.918   6.172  -3.880
ATOM   3992  CD  PRO A 251      -2.090   6.222  -2.895
ATOM   3993  HD1 PRO A 251      -2.091   5.900  -1.948
ATOM   3994  HD2 PRO A 251      -2.178   7.199  -3.091
ATOM   3995  C   PRO A 251      -0.160   4.894  -5.716
ATOM   3996  O   PRO A 251       0.146   3.873  -6.334
ATOM   3997  N   TYR A 252       0.308   6.112  -6.032
ATOM   3998  HN  TYR A 252       0.014   6.889  -5.476
ATOM   3999  CA  TYR A 252       1.204   6.361  -7.120
ATOM   4000  HA  TYR A 252       0.818   5.937  -7.940
ATOM   4001  CB  TYR A 252       1.361   7.868  -7.385
ATOM   4002 HCB1 TYR A 252       1.885   7.974  -8.230
ATOM   4003 HCB2 TYR A 252       1.686   8.292  -6.539
ATOM   4004  CG  TYR A 252      -0.021   8.375  -7.643
ATOM   4005  CD1 TYR A 252      -0.626   8.209  -8.868
ATOM   4006 HCD1 TYR A 252      -0.133   7.745  -9.604
ATOM   4007  CE1 TYR A 252      -1.902   8.675  -9.091
ATOM   4008 HCE1 TYR A 252      -2.330   8.549  -9.986
ATOM   4009  CZ  TYR A 252      -2.589   9.313  -8.087
ATOM   4010  OH  TYR A 252      -3.897   9.792  -8.315
ATOM   4011  HOH TYR A 252      -4.120  10.748  -8.124
ATOM   4012  CE2 TYR A 252      -1.994   9.488  -6.862
ATOM   4013 HCE2 TYR A 252      -2.487   9.957  -6.129
ATOM   4014  CD2 TYR A 252      -0.719   9.018  -6.644
ATOM   4015 HCD2 TYR A 252      -0.293   9.145  -5.748
ATOM   4016  C   TYR A 252       2.551   5.762  -6.818
ATOM   4017  O   TYR A 252       3.220   5.247  -7.711
ATOM   4018  N   PHE A 253       3.011   5.867  -5.555
ATOM   4019  HN  PHE A 253       2.449   6.334  -4.872
ATOM   4020  CA  PHE A 253       4.287   5.327  -5.159
ATOM   4021  HA  PHE A 253       4.944   5.694  -5.818
ATOM   4022  CB  PHE A 253       4.732   5.763  -3.745
ATOM   4023 HCB1 PHE A 253       5.617   5.331  -3.573
ATOM   4024 HCB2 PHE A 253       3.962   5.587  -3.131
ATOM   4025  CG  PHE A 253       4.962   7.243  -3.742
ATOM   4026  CD1 PHE A 253       6.051   7.791  -4.383
ATOM   4027 HCD1 PHE A 253       6.695   7.193  -4.861
ATOM   4028  CE1 PHE A 253       6.264   9.151  -4.374
ATOM   4029 HCE1 PHE A 253       7.056   9.534  -4.849
ATOM   4030  CZ  PHE A 253       5.393   9.983  -3.715
ATOM   4031  HCZ PHE A 253       5.546  10.971  -3.710
ATOM   4032  CE2 PHE A 253       4.309   9.446  -3.062
ATOM   4033 HCE2 PHE A 253       3.671  10.044  -2.577
ATOM   4034  CD2 PHE A 253       4.102   8.085  -3.076
ATOM   4035 HCD2 PHE A 253       3.314   7.702  -2.594
ATOM   4036  C   PHE A 253       4.263   3.817  -5.197
ATOM   4037  O   PHE A 253       5.221   3.190  -5.644
ATOM   4038  N   SER A 254       3.171   3.187  -4.712
ATOM   4039  HN  SER A 254       2.401   3.734  -4.384
ATOM   4040  CA  SER A 254       3.082   1.747  -4.653
ATOM   4041  HA  SER A 254       3.879   1.434  -4.136
ATOM   4042  CB  SER A 254       1.811   1.255  -3.939
ATOM   4043  HB1 SER A 254       1.854   0.256  -3.935
ATOM   4044  HB2 SER A 254       1.040   1.720  -4.374
ATOM   4045  OG  SER A 254       1.821   1.668  -2.581
ATOM   4046  HG  SER A 254       1.158   1.286  -1.937
ATOM   4047  C   SER A 254       3.060   1.189  -6.046
ATOM   4048  O   SER A 254       3.643   0.142  -6.322
ATOM   4049  N   MET A 255       2.320   1.884  -6.928
ATOM   4050  HN  MET A 255       1.858   2.684  -6.545
ATOM   4051  CA  MET A 255       2.083   1.670  -8.327
ATOM   4052  HA  MET A 255       1.916   0.686  -8.386
ATOM   4053  CB  MET A 255       0.873   2.453  -8.869
ATOM   4054  HB1 MET A 255       0.953   2.417  -9.865
ATOM   4055  HB2 MET A 255       0.890   3.335  -8.398
ATOM   4056  CG  MET A 255      -0.486   1.839  -8.543
ATOM   4057  HG1 MET A 255      -1.160   2.544  -8.764
ATOM   4058  HG2 MET A 255      -0.410   1.497  -7.607
ATOM   4059  SD  MET A 255      -0.933   0.396  -9.558
ATOM   4060  CE  MET A 255       0.292  -0.719  -8.818
ATOM   4061  HE1 MET A 255       0.632  -0.312  -7.970
ATOM   4062  HE2 MET A 255      -0.143  -1.598  -8.624
ATOM   4063  HE3 MET A 255       1.047  -0.847  -9.462
ATOM   4064  C   MET A 255       3.247   2.072  -9.176
ATOM   4065  O   MET A 255       3.168   1.897 -10.384
ATOM   4066  N   GLY A 256       4.228   2.824  -8.637
ATOM   4067  HN  GLY A 256       4.129   3.168  -7.703
ATOM   4068  CA  GLY A 256       5.417   3.138  -9.388
ATOM   4069  HA1 GLY A 256       5.642   2.323  -9.922
ATOM   4070  HA2 GLY A 256       6.079   3.506  -8.735
ATOM   4071  C   GLY A 256       5.132   4.233 -10.374
ATOM   4072  O   GLY A 256       5.974   4.560 -11.209
ATOM   4073  N   CYS A 257       3.926   4.822 -10.306
ATOM   4074  HN  CYS A 257       3.277   4.490  -9.621
ATOM   4075  CA  CYS A 257       3.515   5.901 -11.160
ATOM   4076  HA  CYS A 257       3.655   5.606 -12.105
ATOM   4077  CB  CYS A 257       2.029   6.257 -10.983
ATOM   4078  HB1 CYS A 257       1.848   7.017 -11.607
ATOM   4079  HB2 CYS A 257       1.885   6.372 -10.000
ATOM   4080  SG  CYS A 257       0.933   4.902 -11.502
ATOM   4081  HSG CYS A 257      -0.241   4.720 -10.890
ATOM   4082  C   CYS A 257       4.328   7.117 -10.826
ATOM   4083  O   CYS A 257       4.494   8.000 -11.667
ATOM   4084  N   LEU A 258       4.788   7.234  -9.559
ATOM   4085  HN  LEU A 258       4.553   6.535  -8.883
ATOM   4086  CA  LEU A 258       5.612   8.351  -9.169
ATOM   4087  HA  LEU A 258       5.766   8.867 -10.012
ATOM   4088  CB  LEU A 258       4.963   9.279  -8.126
ATOM   4089  HB1 LEU A 258       5.655   9.966  -7.904
ATOM   4090  HB2 LEU A 258       4.608   8.678  -7.410
ATOM   4091  CG  LEU A 258       3.749  10.063  -8.655
ATOM   4092  HG  LEU A 258       3.032   9.407  -8.892
ATOM   4093  CD1 LEU A 258       3.165  10.981  -7.569
ATOM   4094 HD11 LEU A 258       3.871  11.625  -7.273
ATOM   4095 HD12 LEU A 258       2.386  11.480  -7.949
ATOM   4096 HD13 LEU A 258       2.867  10.422  -6.795
ATOM   4097  CD2 LEU A 258       4.096  10.820  -9.946
ATOM   4098 HD21 LEU A 258       4.221  11.789  -9.732
ATOM   4099 HD22 LEU A 258       4.940  10.443 -10.327
ATOM   4100 HD23 LEU A 258       3.347  10.709 -10.600
ATOM   4101  C   LEU A 258       6.877   7.847  -8.534
ATOM   4102  O   LEU A 258       6.857   6.936  -7.709
ATOM   4103  N   SER A 259       8.026   8.446  -8.916
ATOM   4104  HN  SER A 259       7.991   9.161  -9.614
ATOM   4105  CA  SER A 259       9.299   8.087  -8.350
ATOM   4106  HA  SER A 259       9.310   7.088  -8.315
ATOM   4107  CB  SER A 259      10.495   8.568  -9.187
ATOM   4108  HB1 SER A 259      10.420   9.563  -9.248
ATOM   4109  HB2 SER A 259      10.503   8.015 -10.020
ATOM   4110  OG  SER A 259      11.710   8.293  -8.505
ATOM   4111  HG  SER A 259      12.166   9.015  -7.984
ATOM   4112  C   SER A 259       9.443   8.712  -6.993
ATOM   4113  O   SER A 259       9.146   9.887  -6.782
ATOM   4114  N   VAL A 260       9.921   7.906  -6.028
ATOM   4115  HN  VAL A 260      10.114   6.953  -6.262
ATOM   4116  CA  VAL A 260      10.170   8.336  -4.682
ATOM   4117  HA  VAL A 260       9.345   8.772  -4.323
ATOM   4118  CB  VAL A 260      10.520   7.179  -3.794
ATOM   4119  HB  VAL A 260      11.358   6.721  -4.090
ATOM   4120  CG1 VAL A 260      10.784   7.699  -2.380
ATOM   4121 HG11 VAL A 260      10.560   8.673  -2.344
ATOM   4122 HG12 VAL A 260      10.211   7.193  -1.735
ATOM   4123 HG13 VAL A 260      11.749   7.563  -2.158
ATOM   4124  CG2 VAL A 260       9.395   6.143  -3.873
ATOM   4125 HG21 VAL A 260       8.719   6.342  -3.164
ATOM   4126 HG22 VAL A 260       8.968   6.195  -4.776
ATOM   4127 HG23 VAL A 260       9.781   5.232  -3.730
ATOM   4128  C   VAL A 260      11.342   9.282  -4.710
ATOM   4129  O   VAL A 260      11.382  10.247  -3.952
ATOM   4130  N   ARG A 261      12.338   8.994  -5.571
ATOM   4131  HN  ARG A 261      12.249   8.186  -6.154
ATOM   4132  CA  ARG A 261      13.525   9.801  -5.687
ATOM   4133  HA  ARG A 261      13.933   9.848  -4.775
ATOM   4134  CB  ARG A 261      14.555   9.195  -6.658
ATOM   4135  HB1 ARG A 261      15.297   9.862  -6.725
ATOM   4136  HB2 ARG A 261      14.043   8.933  -7.476
ATOM   4137  CG  ARG A 261      15.188   7.910  -6.127
ATOM   4138  HG1 ARG A 261      14.437   7.257  -6.028
ATOM   4139  HG2 ARG A 261      15.724   8.181  -5.327
ATOM   4140  CD  ARG A 261      16.180   7.260  -7.092
ATOM   4141  HD1 ARG A 261      16.948   7.892  -7.200
ATOM   4142  HD2 ARG A 261      15.663   6.960  -7.894
ATOM   4143  NE  ARG A 261      16.702   6.039  -6.420
ATOM   4144  HE  ARG A 261      16.647   5.958  -5.425
ATOM   4145  CZ  ARG A 261      17.255   5.029  -7.153
ATOM   4146  NH1 ARG A 261      17.299   5.118  -8.514
ATOM   4147 HH11 ARG A 261      17.704   4.378  -9.051
ATOM   4148 HH12 ARG A 261      16.921   5.920  -8.976
ATOM   4149  NH2 ARG A 261      17.771   3.934  -6.523
ATOM   4150 HH21 ARG A 261      18.176   3.194  -7.060
ATOM   4151 HH22 ARG A 261      17.739   3.869  -5.526
ATOM   4152  C   ARG A 261      13.161  11.160  -6.198
ATOM   4153  O   ARG A 261      13.646  12.171  -5.694
ATOM   4154  N   THR A 262      12.275  11.220  -7.207
ATOM   4155  HN  THR A 262      11.863  10.378  -7.556
ATOM   4156  CA  THR A 262      11.916  12.479  -7.786
ATOM   4157  HA  THR A 262      12.749  12.930  -8.106
ATOM   4158  CB  THR A 262      11.022  12.317  -8.987
ATOM   4159  HB  THR A 262      11.394  11.589  -9.563
ATOM   4160  OG1 THR A 262      10.979  13.525  -9.725
ATOM   4161  HG1 THR A 262      10.979  14.403  -9.247
ATOM   4162  CG2 THR A 262       9.601  11.927  -8.552
ATOM   4163 HG21 THR A 262       9.304  12.542  -7.821
ATOM   4164 HG22 THR A 262       8.987  12.008  -9.337
ATOM   4165 HG23 THR A 262       9.609  10.983  -8.222
ATOM   4166  C   THR A 262      11.242  13.316  -6.739
ATOM   4167  O   THR A 262      11.512  14.510  -6.611
ATOM   4168  N   PHE A 263      10.356  12.692  -5.943
ATOM   4169  HN  PHE A 263      10.213  11.711  -6.076
ATOM   4170  CA  PHE A 263       9.603  13.352  -4.913
ATOM   4171  HA  PHE A 263       9.117  14.140  -5.292
ATOM   4172  CB  PHE A 263       8.551  12.382  -4.333
ATOM   4173 HCB1 PHE A 263       9.061  11.660  -3.866
ATOM   4174 HCB2 PHE A 263       7.935  12.152  -5.086
ATOM   4175  CG  PHE A 263       7.715  13.043  -3.294
ATOM   4176  CD1 PHE A 263       6.768  13.974  -3.646
ATOM   4177 HCD1 PHE A 263       6.640  14.210  -4.609
ATOM   4178  CE1 PHE A 263       5.994  14.585  -2.685
ATOM   4179 HCE1 PHE A 263       5.305  15.259  -2.952
ATOM   4180  CZ  PHE A 263       6.169  14.269  -1.362
ATOM   4181  HCZ PHE A 263       5.607  14.710  -0.662
ATOM   4182  CE2 PHE A 263       7.119  13.345  -1.002
ATOM   4183 HCE2 PHE A 263       7.250  13.113  -0.038
ATOM   4184  CD2 PHE A 263       7.891  12.737  -1.966
ATOM   4185 HCD2 PHE A 263       8.584  12.068  -1.698
ATOM   4186  C   PHE A 263      10.546  13.842  -3.848
ATOM   4187  O   PHE A 263      10.403  14.959  -3.351
ATOM   4188  N   PHE A 264      11.552  13.023  -3.488
ATOM   4189  HN  PHE A 264      11.647  12.148  -3.963
ATOM   4190  CA  PHE A 264      12.497  13.348  -2.452
ATOM   4191  HA  PHE A 264      11.994  13.485  -1.599
ATOM   4192  CB  PHE A 264      13.515  12.204  -2.263
ATOM   4193 HCB1 PHE A 264      14.063  12.170  -3.099
ATOM   4194 HCB2 PHE A 264      12.992  11.402  -1.975
ATOM   4195  CG  PHE A 264      14.455  12.517  -1.152
ATOM   4196  CD1 PHE A 264      15.593  13.263  -1.377
ATOM   4197 HCD1 PHE A 264      15.789  13.601  -2.297
ATOM   4198  CE1 PHE A 264      16.460  13.546  -0.351
ATOM   4199 HCE1 PHE A 264      17.280  14.091  -0.525
ATOM   4200  CZ  PHE A 264      16.201  13.080   0.917
ATOM   4201  HCZ PHE A 264      16.831  13.285   1.666
ATOM   4202  CE2 PHE A 264      15.072  12.331   1.149
ATOM   4203 HCE2 PHE A 264      14.880  11.989   2.069
ATOM   4204  CD2 PHE A 264      14.208  12.052   0.121
ATOM   4205 HCD2 PHE A 264      13.390  11.505   0.298
ATOM   4206  C   PHE A 264      13.244  14.597  -2.830
ATOM   4207  O   PHE A 264      13.351  15.526  -2.031
ATOM   4208  N   TYR A 265      13.770  14.659  -4.070
ATOM   4209  HN  TYR A 265      13.625  13.891  -4.694
ATOM   4210  CA  TYR A 265      14.532  15.791  -4.526
ATOM   4211  HA  TYR A 265      15.244  15.928  -3.837
ATOM   4212  CB  TYR A 265      15.252  15.554  -5.866
ATOM   4213 HCB1 TYR A 265      15.560  16.442  -6.208
ATOM   4214 HCB2 TYR A 265      14.662  14.978  -6.431
ATOM   4215  CG  TYR A 265      16.461  14.759  -5.517
ATOM   4216  CD1 TYR A 265      17.586  15.418  -5.075
ATOM   4217 HCD1 TYR A 265      17.577  16.415  -5.001
ATOM   4218  CE1 TYR A 265      18.720  14.725  -4.734
ATOM   4219 HCE1 TYR A 265      19.531  15.215  -4.415
ATOM   4220  CZ  TYR A 265      18.737  13.357  -4.832
ATOM   4221  OH  TYR A 265      19.904  12.651  -4.483
ATOM   4222  HOH TYR A 265      19.852  11.677  -4.262
ATOM   4223  CE2 TYR A 265      17.621  12.686  -5.271
ATOM   4224 HCE2 TYR A 265      17.634  11.689  -5.344
ATOM   4225  CD2 TYR A 265      16.486  13.386  -5.610
ATOM   4226 HCD2 TYR A 265      15.675  12.894  -5.926
ATOM   4227  C   TYR A 265      13.680  17.015  -4.613
ATOM   4228  O   TYR A 265      14.143  18.112  -4.306
ATOM   4229  N   ARG A 266      12.414  16.873  -5.043
ATOM   4230  HN  ARG A 266      12.068  15.967  -5.289
ATOM   4231  CA  ARG A 266      11.560  18.019  -5.149
ATOM   4232  HA  ARG A 266      11.971  18.619  -5.836
ATOM   4233  CB  ARG A 266      10.127  17.673  -5.583
ATOM   4234  HB1 ARG A 266       9.581  18.487  -5.386
ATOM   4235  HB2 ARG A 266       9.911  16.806  -5.134
ATOM   4236  CG  ARG A 266       9.961  17.416  -7.080
ATOM   4237  HG1 ARG A 266       8.977  17.438  -7.258
ATOM   4238  HG2 ARG A 266      10.487  16.589  -7.280
ATOM   4239  CD  ARG A 266      10.572  18.525  -7.936
ATOM   4240  HD1 ARG A 266      11.509  18.250  -8.151
ATOM   4241  HD2 ARG A 266      10.401  19.390  -7.465
ATOM   4242  NE  ARG A 266       9.821  18.568  -9.219
ATOM   4243  HE  ARG A 266      10.115  18.016  -9.999
ATOM   4244  CZ  ARG A 266       8.725  19.373  -9.312
ATOM   4245  NH1 ARG A 266       8.349  20.138  -8.248
ATOM   4246 HH11 ARG A 266       7.545  20.729  -8.316
ATOM   4247 HH12 ARG A 266       8.874  20.096  -7.398
ATOM   4248  NH2 ARG A 266       8.009  19.430 -10.472
ATOM   4249 HH21 ARG A 266       7.205  20.021 -10.540
ATOM   4250 HH22 ARG A 266       8.285  18.869 -11.252
ATOM   4251  C   ARG A 266      11.440  18.642  -3.793
ATOM   4252  O   ARG A 266      11.448  19.863  -3.662
ATOM   4253  N   LEU A 267      11.303  17.805  -2.752
ATOM   4254  HN  LEU A 267      11.287  16.820  -2.924
ATOM   4255  CA  LEU A 267      11.179  18.274  -1.401
ATOM   4256  HA  LEU A 267      10.402  18.902  -1.362
ATOM   4257  CB  LEU A 267      10.922  17.118  -0.421
ATOM   4258  HB1 LEU A 267      10.868  17.533   0.487
ATOM   4259  HB2 LEU A 267      11.621  16.430  -0.616
ATOM   4260  CG  LEU A 267       9.566  16.422  -0.651
ATOM   4261  HG  LEU A 267       9.580  16.009  -1.562
ATOM   4262  CD1 LEU A 267       9.346  15.273   0.342
ATOM   4263 HD11 LEU A 267       9.291  15.648   1.267
ATOM   4264 HD12 LEU A 267       8.493  14.804   0.113
ATOM   4265 HD13 LEU A 267      10.114  14.636   0.278
ATOM   4266  CD2 LEU A 267       8.414  17.443  -0.633
ATOM   4267 HD21 LEU A 267       8.579  18.107   0.097
ATOM   4268 HD22 LEU A 267       8.379  17.909  -1.517
ATOM   4269 HD23 LEU A 267       7.554  16.960  -0.468
ATOM   4270  C   LEU A 267      12.448  18.959  -1.005
ATOM   4271  O   LEU A 267      12.422  20.007  -0.364
ATOM   4272  N   SER A 268      13.603  18.386  -1.392
ATOM   4273  HN  SER A 268      13.571  17.560  -1.954
ATOM   4274  CA  SER A 268      14.878  18.928  -1.020
ATOM   4275  HA  SER A 268      14.911  18.931  -0.021
ATOM   4276  CB  SER A 268      16.055  18.085  -1.542
ATOM   4277  HB1 SER A 268      16.891  18.536  -1.230
ATOM   4278  HB2 SER A 268      15.897  17.946  -2.519
ATOM   4279  OG  SER A 268      16.037  16.797  -0.938
ATOM   4280  HG  SER A 268      15.379  16.594  -0.213
ATOM   4281  C   SER A 268      15.016  20.313  -1.584
ATOM   4282  O   SER A 268      15.568  21.197  -0.932
ATOM   4283  N   ASN A 269      14.500  20.545  -2.807
ATOM   4284  HN  ASN A 269      14.023  19.809  -3.287
ATOM   4285  CA  ASN A 269      14.624  21.832  -3.432
ATOM   4286  HA  ASN A 269      15.602  21.990  -3.569
ATOM   4287  CB  ASN A 269      13.883  21.918  -4.782
ATOM   4288  HB1 ASN A 269      14.036  22.841  -5.134
ATOM   4289  HB2 ASN A 269      12.951  21.594  -4.618
ATOM   4290  CG  ASN A 269      14.506  20.961  -5.787
ATOM   4291  OD1 ASN A 269      15.587  20.418  -5.565
ATOM   4292  ND2 ASN A 269      13.806  20.756  -6.935
ATOM   4293 HD21 ASN A 269      14.216  20.127  -7.596
ATOM   4294 HD22 ASN A 269      12.927  21.197  -7.116
ATOM   4295  C   ASN A 269      13.948  22.844  -2.560
ATOM   4296  O   ASN A 269      14.504  23.905  -2.281
ATOM   4297  N   ILE A 270      12.720  22.525  -2.102
ATOM   4298  HN  ILE A 270      12.346  21.622  -2.315
ATOM   4299  CA  ILE A 270      11.931  23.435  -1.320
ATOM   4300  HA  ILE A 270      11.857  24.270  -1.865
ATOM   4301  CB  ILE A 270      10.542  22.929  -1.037
ATOM   4302  HB  ILE A 270      10.567  22.044  -0.572
ATOM   4303  CG2 ILE A 270       9.848  23.947  -0.114
ATOM   4304 HG21 ILE A 270      10.545  24.473   0.373
ATOM   4305 HG22 ILE A 270       9.285  24.559  -0.669
ATOM   4306 HG23 ILE A 270       9.274  23.455   0.540
ATOM   4307  CG1 ILE A 270       9.779  22.692  -2.351
ATOM   4308 HG11 ILE A 270      10.368  22.105  -2.907
ATOM   4309 HG12 ILE A 270       9.520  23.599  -2.683
ATOM   4310  CD1 ILE A 270       8.471  21.923  -2.176
ATOM   4311 HD11 ILE A 270       7.944  22.341  -1.436
ATOM   4312 HD12 ILE A 270       7.952  21.965  -3.030
ATOM   4313 HD13 ILE A 270       8.680  20.972  -1.951
ATOM   4314  C   ILE A 270      12.597  23.685  -0.003
ATOM   4315  O   ILE A 270      12.654  24.824   0.460
ATOM   4316  N   TYR A 271      13.121  22.621   0.637
ATOM   4317  HN  TYR A 271      13.094  21.723   0.198
ATOM   4318  CA  TYR A 271      13.718  22.751   1.937
ATOM   4319  HA  TYR A 271      12.993  23.136   2.509
ATOM   4320  CB  TYR A 271      14.171  21.424   2.569
ATOM   4321 HCB1 TYR A 271      14.544  21.640   3.471
ATOM   4322 HCB2 TYR A 271      14.739  20.955   1.893
ATOM   4323  CG  TYR A 271      12.964  20.583   2.785
ATOM   4324  CD1 TYR A 271      11.891  21.074   3.490
ATOM   4325 HCD1 TYR A 271      11.922  22.006   3.852
ATOM   4326  CE1 TYR A 271      10.774  20.298   3.703
ATOM   4327 HCE1 TYR A 271       9.995  20.670   4.208
ATOM   4328  CZ  TYR A 271      10.730  19.013   3.222
ATOM   4329  OH  TYR A 271       9.587  18.216   3.442
ATOM   4330  HOH TYR A 271       8.953  18.444   4.181
ATOM   4331  CE2 TYR A 271      11.807  18.507   2.535
ATOM   4332 HCE2 TYR A 271      11.782  17.569   2.188
ATOM   4333  CD2 TYR A 271      12.919  19.288   2.324
ATOM   4334 HCD2 TYR A 271      13.703  18.911   1.831
ATOM   4335  C   TYR A 271      14.923  23.632   1.867
ATOM   4336  O   TYR A 271      15.161  24.441   2.764
ATOM   4337  N   ALA A 272      15.722  23.504   0.796
ATOM   4338  HN  ALA A 272      15.477  22.871   0.062
ATOM   4339  CA  ALA A 272      16.926  24.275   0.705
ATOM   4340  HA  ALA A 272      17.520  24.005   1.463
ATOM   4341  CB  ALA A 272      17.687  24.029  -0.609
ATOM   4342  HB1 ALA A 272      18.305  24.798  -0.776
ATOM   4343  HB2 ALA A 272      18.211  23.181  -0.528
ATOM   4344  HB3 ALA A 272      17.028  23.952  -1.357
ATOM   4345  C   ALA A 272      16.554  25.722   0.754
ATOM   4346  O   ALA A 272      17.249  26.526   1.374
ATOM   4347  N   GLN A 273      15.455  26.089   0.070
ATOM   4348  HN  GLN A 273      14.940  25.384  -0.417
ATOM   4349  CA  GLN A 273      14.986  27.443   0.006
ATOM   4350  HA  GLN A 273      15.773  28.005  -0.248
ATOM   4351  CB  GLN A 273      13.883  27.605  -1.053
ATOM   4352  HB1 GLN A 273      13.631  28.573  -1.049
ATOM   4353  HB2 GLN A 273      13.195  26.908  -0.850
ATOM   4354  CG  GLN A 273      14.400  27.301  -2.464
ATOM   4355  HG1 GLN A 273      14.799  26.385  -2.436
ATOM   4356  HG2 GLN A 273      14.960  28.082  -2.742
ATOM   4357  CD  GLN A 273      13.219  27.239  -3.424
ATOM   4358  OE1 GLN A 273      12.379  26.347  -3.334
ATOM   4359  NE2 GLN A 273      13.159  28.209  -4.374
ATOM   4360 HE21 GLN A 273      12.384  28.168  -5.004
ATOM   4361 HE22 GLN A 273      13.843  28.935  -4.447
ATOM   4362  C   GLN A 273      14.456  27.908   1.339
ATOM   4363  O   GLN A 273      14.703  29.045   1.737
ATOM   4364  N   ALA A 274      13.717  27.048   2.071
ATOM   4365  HN  ALA A 274      13.602  26.107   1.753
ATOM   4366  CA  ALA A 274      13.090  27.459   3.303
ATOM   4367  HA  ALA A 274      12.652  28.332   3.089
ATOM   4368  CB  ALA A 274      12.014  26.476   3.797
ATOM   4369  HB1 ALA A 274      11.616  26.828   4.644
ATOM   4370  HB2 ALA A 274      11.305  26.390   3.097
ATOM   4371  HB3 ALA A 274      12.438  25.586   3.964
ATOM   4372  C   ALA A 274      14.098  27.628   4.402
ATOM   4373  O   ALA A 274      15.051  26.860   4.518
ATOM   4374  N   LYS A 275      13.903  28.669   5.243
ATOM   4375  HN  LYS A 275      13.124  29.278   5.095
ATOM   4376  CA  LYS A 275      14.791  28.918   6.343
ATOM   4377  HA1 LYS A 275      15.715  28.921   5.960
ATOM   4378  CB  LYS A 275      14.595  30.290   7.012
ATOM   4379  HB1 LYS A 275      13.728  30.239   7.508
ATOM   4380  HB2 LYS A 275      14.720  30.974   6.293
ATOM   4381  CG  LYS A 275      15.677  30.566   8.062
ATOM   4382  HG1 LYS A 275      16.542  30.312   7.629
ATOM   4383  HG2 LYS A 275      15.375  30.093   8.889
ATOM   4384  CD  LYS A 275      15.834  32.032   8.463
ATOM   4385  HD1 LYS A 275      14.966  32.299   8.881
ATOM   4386  HD2 LYS A 275      16.163  32.508   7.648
ATOM   4387  CE  LYS A 275      16.906  32.241   9.539
ATOM   4388  HE1 LYS A 275      16.595  31.750  10.353
ATOM   4389  HE2 LYS A 275      17.079  33.225   9.584
ATOM   4390  NZ  LYS A 275      18.175  31.605   9.119
ATOM   4391  HZ1 LYS A 275      18.933  32.037   9.608
ATOM   4392  HZ2 LYS A 275      18.139  30.630   9.338
ATOM   4393  HZ3 LYS A 275      18.290  31.729   8.133
ATOM   4394  C   LYS A 275      14.630  27.836   7.372
ATOM   4395  O   LYS A 275      15.616  27.395   7.961
ATOM   4396  N   HIS A 276      13.379  27.394   7.631
ATOM   4397  HN  HIS A 276      12.597  27.803   7.161
ATOM   4398  CA  HIS A 276      13.173  26.336   8.583
ATOM   4399  HA  HIS A 276      14.070  25.928   8.752
ATOM   4400  CB  HIS A 276      12.619  26.807   9.939
ATOM   4401  HB1 HIS A 276      12.447  25.977  10.469
ATOM   4402  HB2 HIS A 276      11.866  27.429   9.727
ATOM   4403  CG  HIS A 276      13.601  27.607  10.735
ATOM   4404  ND1 HIS A 276      13.705  28.979  10.690
ATOM   4405  HD1 HIS A 276      13.156  29.600  10.130
ATOM   4406  CE1 HIS A 276      14.694  29.328  11.550
ATOM   4407  HE1 HIS A 276      14.981  30.271  11.715
ATOM   4408  NE2 HIS A 276      15.234  28.279  12.144
ATOM   4409  CD2 HIS A 276      14.545  27.196  11.629
ATOM   4410  HD2 HIS A 276      14.716  26.243  11.878
ATOM   4411  C   HIS A 276      12.176  25.373   8.005
ATOM   4412  O   HIS A 276      11.222  25.776   7.341
ATOM   4413  N   HIS A 277      12.381  24.061   8.244
ATOM   4414  HN  HIS A 277      13.169  23.773   8.788
ATOM   4415  CA  HIS A 277      11.477  23.075   7.723
ATOM   4416  HA  HIS A 277      10.607  23.530   7.532
ATOM   4417  CB  HIS A 277      11.969  22.438   6.410
ATOM   4418  HB1 HIS A 277      12.188  23.201   5.802
ATOM   4419  HB2 HIS A 277      11.267  21.776   6.148
ATOM   4420  CG  HIS A 277      13.243  21.649   6.553
ATOM   4421  ND1 HIS A 277      13.291  20.276   6.650
ATOM   4422  HD1 HIS A 277      12.512  19.649   6.640
ATOM   4423  CE1 HIS A 277      14.600  19.938   6.762
ATOM   4424  HE1 HIS A 277      14.928  18.997   6.845
ATOM   4425  NE2 HIS A 277      15.391  20.993   6.749
ATOM   4426  CD2 HIS A 277      14.535  22.070   6.616
ATOM   4427  HD2 HIS A 277      14.825  23.026   6.572
ATOM   4428  C   HIS A 277      11.357  21.983   8.743
ATOM   4429  O   HIS A 277      12.184  21.871   9.646
ATOM   4430  N   SER A 278      10.299  21.154   8.633
ATOM   4431  HN  SER A 278       9.636  21.291   7.897
ATOM   4432  CA  SER A 278      10.116  20.075   9.565
ATOM   4433  HA  SER A 278      10.243  20.452  10.482
ATOM   4434  CB  SER A 278       8.708  19.452   9.514
ATOM   4435  HB1 SER A 278       8.707  18.694  10.166
ATOM   4436  HB2 SER A 278       8.505  19.282   8.550
ATOM   4437  OG  SER A 278       7.742  20.384   9.973
ATOM   4438  HG  SER A 278       6.774  20.242   9.768
ATOM   4439  C   SER A 278      11.111  18.999   9.237
ATOM   4440  O   SER A 278      11.412  18.754   8.071
ATOM   4441  N   LEU A 279      11.654  18.332  10.278
ATOM   4442  HN  LEU A 279      11.374  18.577  11.206
ATOM   4443  CA  LEU A 279      12.622  17.280  10.098
ATOM   4444  HA  LEU A 279      13.017  17.437   9.193
ATOM   4445  CB  LEU A 279      13.770  17.285  11.127
ATOM   4446  HB1 LEU A 279      14.292  16.450  10.952
ATOM   4447  HB2 LEU A 279      13.334  17.424  12.016
ATOM   4448  CG  LEU A 279      14.775  18.442  10.973
ATOM   4449  HG  LEU A 279      15.444  18.367  11.712
ATOM   4450  CD1 LEU A 279      15.566  18.326   9.660
ATOM   4451 HD11 LEU A 279      16.135  19.141   9.550
ATOM   4452 HD12 LEU A 279      16.142  17.510   9.698
ATOM   4453 HD13 LEU A 279      14.923  18.254   8.898
ATOM   4454  CD2 LEU A 279      14.101  19.811  11.153
ATOM   4455 HD21 LEU A 279      14.417  20.219  12.009
ATOM   4456 HD22 LEU A 279      14.348  20.399  10.383
ATOM   4457 HD23 LEU A 279      13.109  19.685  11.181
ATOM   4458  C   LEU A 279      11.938  15.952  10.226
ATOM   4459  O   LEU A 279      10.792  15.857  10.660
ATOM   4460  N   PRO A 280      12.637  14.911   9.842
ATOM   4461  CA  PRO A 280      12.098  13.584   9.956
ATOM   4462  HA  PRO A 280      11.175  13.478   9.587
ATOM   4463  CB  PRO A 280      13.035  12.683   9.156
ATOM   4464  HB1 PRO A 280      12.481  11.986   8.700
ATOM   4465  HB2 PRO A 280      13.788  12.410   9.754
ATOM   4466  CG  PRO A 280      13.599  13.625   8.078
ATOM   4467  HG1 PRO A 280      12.954  13.637   7.314
ATOM   4468  HG2 PRO A 280      14.555  13.375   7.922
ATOM   4469  CD  PRO A 280      13.577  15.017   8.735
ATOM   4470  HD1 PRO A 280      13.192  15.659   8.072
ATOM   4471  HD2 PRO A 280      14.484  15.183   9.123
ATOM   4472  C   PRO A 280      11.997  13.244  11.407
ATOM   4473  O   PRO A 280      12.708  13.875  12.192
ATOM   4474  N   PRO A 281      11.182  12.311  11.821
ATOM   4475  CA  PRO A 281      10.301  11.537  10.976
ATOM   4476  HA  PRO A 281      10.769  11.396  10.104
ATOM   4477  CB  PRO A 281      10.020  10.243  11.739
ATOM   4478  HB1 PRO A 281      10.677   9.556  11.428
ATOM   4479  HB2 PRO A 281       9.039  10.060  11.680
ATOM   4480  CG  PRO A 281      10.348  10.578  13.203
ATOM   4481  HG1 PRO A 281      10.745   9.764  13.627
ATOM   4482  HG2 PRO A 281       9.544  11.012  13.610
ATOM   4483  CD  PRO A 281      11.451  11.637  13.082
ATOM   4484  HD1 PRO A 281      12.325  11.159  12.992
ATOM   4485  HD2 PRO A 281      11.318  12.301  13.817
ATOM   4486  C   PRO A 281       9.021  12.199  10.531
ATOM   4487  O   PRO A 281       8.338  11.624   9.689
ATOM   4488  N   VAL A 282       8.647  13.354  11.111
ATOM   4489  HN  VAL A 282       9.289  13.799  11.735
ATOM   4490  CA  VAL A 282       7.368  13.988  10.882
ATOM   4491  HA  VAL A 282       6.726  13.226  10.964
ATOM   4492  CB  VAL A 282       7.045  15.039  11.904
ATOM   4493  HB  VAL A 282       6.159  15.472  11.738
ATOM   4494  CG1 VAL A 282       6.973  14.349  13.277
ATOM   4495 HG11 VAL A 282       6.978  15.047  13.993
ATOM   4496 HG12 VAL A 282       6.130  13.814  13.329
ATOM   4497 HG13 VAL A 282       7.765  13.748  13.381
ATOM   4498  CG2 VAL A 282       8.081  16.171  11.822
ATOM   4499 HG21 VAL A 282       7.928  16.808  12.578
ATOM   4500 HG22 VAL A 282       8.998  15.778  11.887
ATOM   4501 HG23 VAL A 282       7.975  16.646  10.949
ATOM   4502  C   VAL A 282       7.197  14.589   9.509
ATOM   4503  O   VAL A 282       6.067  14.698   9.033
ATOM   4504  N   SER A 283       8.292  15.041   8.859
ATOM   4505  HN  SER A 283       9.193  14.896   9.269
ATOM   4506  CA  SER A 283       8.203  15.727   7.591
ATOM   4507  HA  SER A 283       7.489  16.414   7.726
ATOM   4508  CB  SER A 283       9.509  16.440   7.182
ATOM   4509  HB1 SER A 283       9.795  16.986   7.970
ATOM   4510  HB2 SER A 283       9.329  16.884   6.305
ATOM   4511  OG  SER A 283      10.541  15.491   6.951
ATOM   4512  HG  SER A 283      10.320  14.596   6.563
ATOM   4513  C   SER A 283       7.844  14.783   6.483
ATOM   4514  O   SER A 283       7.746  13.572   6.676
ATOM   4515  N   LEU A 284       7.608  15.352   5.274
ATOM   4516  HN  LEU A 284       7.703  16.344   5.194
ATOM   4517  CA  LEU A 284       7.229  14.612   4.100
ATOM   4518  HA  LEU A 284       6.381  14.132   4.325
ATOM   4519  CB  LEU A 284       6.973  15.518   2.878
ATOM   4520  HB1 LEU A 284       6.757  14.901   2.121
ATOM   4521  HB2 LEU A 284       7.765  16.125   2.817
ATOM   4522  CG  LEU A 284       5.748  16.440   3.032
ATOM   4523  HG  LEU A 284       5.925  17.066   3.792
ATOM   4524  CD1 LEU A 284       5.540  17.316   1.785
ATOM   4525 HD11 LEU A 284       5.487  18.274   2.066
ATOM   4526 HD12 LEU A 284       6.312  17.185   1.163
ATOM   4527 HD13 LEU A 284       4.689  17.045   1.335
ATOM   4528  CD2 LEU A 284       4.493  15.632   3.396
ATOM   4529 HD21 LEU A 284       4.048  16.059   4.183
ATOM   4530 HD22 LEU A 284       3.871  15.627   2.613
ATOM   4531 HD23 LEU A 284       4.763  14.696   3.623
ATOM   4532  C   LEU A 284       8.335  13.667   3.732
ATOM   4533  O   LEU A 284       8.079  12.512   3.402
ATOM   4534  N   GLN A 285       9.594  14.132   3.785
ATOM   4535  HN  GLN A 285       9.757  15.083   4.046
ATOM   4536  CA  GLN A 285      10.710  13.283   3.472
ATOM   4537  HA  GLN A 285      10.577  12.935   2.544
ATOM   4538  CB  GLN A 285      12.059  14.021   3.479
ATOM   4539  HB1 GLN A 285      12.760  13.320   3.346
ATOM   4540  HB2 GLN A 285      12.064  14.582   4.307
ATOM   4541  CG  GLN A 285      12.203  14.992   2.308
ATOM   4542  HG1 GLN A 285      11.514  15.706   2.435
ATOM   4543  HG2 GLN A 285      12.206  14.443   1.472
ATOM   4544  CD  GLN A 285      13.563  15.666   2.401
ATOM   4545  OE1 GLN A 285      14.125  15.806   3.489
ATOM   4546  NE2 GLN A 285      14.107  16.101   1.235
ATOM   4547 HE21 GLN A 285      15.001  16.544   1.296
ATOM   4548 HE22 GLN A 285      13.651  15.987   0.352
ATOM   4549  C   GLN A 285      10.754  12.190   4.490
ATOM   4550  O   GLN A 285      11.098  11.052   4.177
ATOM   4551  N   GLY A 286      10.385  12.509   5.742
ATOM   4552  HN  GLY A 286      10.087  13.444   5.936
ATOM   4553  CA  GLY A 286      10.405  11.550   6.808
ATOM   4554  HA1 GLY A 286      10.020  12.000   7.614
ATOM   4555  HA2 GLY A 286      11.329  11.169   6.842
ATOM   4556  C   GLY A 286       9.482  10.430   6.449
ATOM   4557  O   GLY A 286       9.719   9.280   6.814
ATOM   4558  N   GLN A 287       8.379  10.751   5.756
ATOM   4559  HN  GLN A 287       8.236  11.702   5.482
ATOM   4560  CA  GLN A 287       7.401   9.770   5.398
ATOM   4561  HA  GLN A 287       7.119   9.277   6.221
ATOM   4562  CB  GLN A 287       6.155  10.435   4.795
ATOM   4563  HB1 GLN A 287       6.307  10.459   3.807
ATOM   4564  HB2 GLN A 287       6.026  11.288   5.301
ATOM   4565  CG  GLN A 287       4.879   9.626   5.004
ATOM   4566  HG1 GLN A 287       5.103   8.669   4.819
ATOM   4567  HG2 GLN A 287       4.155  10.079   4.484
ATOM   4568  CD  GLN A 287       4.500   9.722   6.483
ATOM   4569  OE1 GLN A 287       3.451   9.227   6.892
ATOM   4570  NE2 GLN A 287       5.361  10.372   7.312
ATOM   4571 HE21 GLN A 287       5.113  10.435   8.279
ATOM   4572 HE22 GLN A 287       6.214  10.774   6.979
ATOM   4573  C   GLN A 287       8.005   8.801   4.413
ATOM   4574  O   GLN A 287       7.734   7.603   4.469
ATOM   4575  N   LEU A 288       8.832   9.300   3.469
ATOM   4576  HN  LEU A 288       9.003  10.285   3.449
ATOM   4577  CA  LEU A 288       9.475   8.462   2.491
ATOM   4578  HA  LEU A 288       8.752   7.946   2.031
ATOM   4579  CB  LEU A 288      10.244   9.262   1.425
ATOM   4580  HB1 LEU A 288      10.646   8.584   0.810
ATOM   4581  HB2 LEU A 288      10.834   9.893   1.928
ATOM   4582  CG  LEU A 288       9.331  10.143   0.547
ATOM   4583  HG  LEU A 288       8.916  10.839   1.133
ATOM   4584  CD1 LEU A 288      10.138  10.898  -0.518
ATOM   4585 HD11 LEU A 288      10.367  11.807  -0.169
ATOM   4586 HD12 LEU A 288      10.975  10.387  -0.715
ATOM   4587 HD13 LEU A 288       9.586  10.980  -1.347
ATOM   4588  CD2 LEU A 288       8.170   9.329  -0.048
ATOM   4589 HD21 LEU A 288       7.311   9.647   0.353
ATOM   4590 HD22 LEU A 288       8.154   9.462  -1.039
ATOM   4591 HD23 LEU A 288       8.308   8.362   0.164
ATOM   4592  C   LEU A 288      10.455   7.567   3.186
ATOM   4593  O   LEU A 288      10.613   6.402   2.823
ATOM   4594  N   LEU A 289      11.152   8.106   4.206
ATOM   4595  HN  LEU A 289      10.983   9.059   4.457
ATOM   4596  CA  LEU A 289      12.128   7.357   4.942
ATOM   4597  HA  LEU A 289      12.785   7.024   4.266
ATOM   4598  CB  LEU A 289      12.920   8.190   5.964
ATOM   4599  HB1 LEU A 289      13.485   7.540   6.472
ATOM   4600  HB2 LEU A 289      12.246   8.750   6.446
ATOM   4601  CG  LEU A 289      13.898   9.178   5.301
ATOM   4602  HG  LEU A 289      13.363   9.893   4.851
ATOM   4603  CD1 LEU A 289      14.774   9.889   6.346
ATOM   4604 HD11 LEU A 289      14.244  10.623   6.770
ATOM   4605 HD12 LEU A 289      15.056   9.226   7.040
ATOM   4606 HD13 LEU A 289      15.579  10.269   5.891
ATOM   4607  CD2 LEU A 289      14.722   8.485   4.204
ATOM   4608 HD21 LEU A 289      15.609   8.940   4.127
ATOM   4609 HD22 LEU A 289      14.851   7.525   4.452
ATOM   4610 HD23 LEU A 289      14.229   8.550   3.337
ATOM   4611  C   LEU A 289      11.456   6.231   5.663
ATOM   4612  O   LEU A 289      12.049   5.168   5.835
ATOM   4613  N   TRP A 290      10.212   6.438   6.139
ATOM   4614  HN  TRP A 290       9.778   7.333   6.036
ATOM   4615  CA  TRP A 290       9.511   5.370   6.794
ATOM   4616  HA  TRP A 290      10.086   5.082   7.560
ATOM   4617  CB  TRP A 290       8.159   5.774   7.407
ATOM   4618  HB1 TRP A 290       7.683   4.917   7.604
ATOM   4619  HB2 TRP A 290       7.758   6.434   6.771
ATOM   4620  CG  TRP A 290       8.273   6.494   8.729
ATOM   4621  CD1 TRP A 290       8.153   7.818   9.035
ATOM   4622  HD1 TRP A 290       7.968   8.546   8.374
ATOM   4623  NE1 TRP A 290       8.324   8.004  10.388
ATOM   4624  HE1 TRP A 290       8.273   8.880  10.868
ATOM   4625  CE2 TRP A 290       8.577   6.779  10.972
ATOM   4626  CZ2 TRP A 290       8.822   6.433  12.273
ATOM   4627  HZ2 TRP A 290       8.839   7.121  12.999
ATOM   4628  CH2 TRP A 290       9.044   5.103  12.544
ATOM   4629  HH2 TRP A 290       9.223   4.820  13.486
ATOM   4630  CZ3 TRP A 290       9.026   4.149  11.546
ATOM   4631  HZ3 TRP A 290       9.195   3.191  11.778
ATOM   4632  CE3 TRP A 290       8.779   4.494  10.238
ATOM   4633  HE3 TRP A 290       8.762   3.805   9.514
ATOM   4634  CD2 TRP A 290       8.558   5.817   9.966
ATOM   4635  C   TRP A 290       9.288   4.267   5.805
ATOM   4636  O   TRP A 290       9.398   3.090   6.146
ATOM   4637  N   ARG A 291       8.952   4.614   4.550
ATOM   4638  HN  ARG A 291       8.846   5.580   4.315
ATOM   4639  CA  ARG A 291       8.744   3.613   3.545
ATOM   4640  HA  ARG A 291       8.021   3.007   3.875
ATOM   4641  CB  ARG A 291       8.302   4.216   2.204
ATOM   4642  HB1 ARG A 291       9.047   4.818   1.917
ATOM   4643  HB2 ARG A 291       7.388   4.591   2.362
ATOM   4644  CG  ARG A 291       8.143   3.189   1.086
ATOM   4645  HG1 ARG A 291       7.395   2.587   1.366
ATOM   4646  HG2 ARG A 291       9.055   2.812   0.923
ATOM   4647  CD  ARG A 291       7.705   3.824  -0.233
ATOM   4648  HD1 ARG A 291       8.364   4.546  -0.445
ATOM   4649  HD2 ARG A 291       6.734   4.044  -0.145
ATOM   4650  NE  ARG A 291       7.825   2.794  -1.302
ATOM   4651  HE  ARG A 291       7.053   2.194  -1.513
ATOM   4652  CZ  ARG A 291       8.997   2.675  -1.992
ATOM   4653  NH1 ARG A 291      10.060   3.465  -1.664
ATOM   4654 HH11 ARG A 291      10.918   3.378  -2.169
ATOM   4655 HH12 ARG A 291       9.979   4.128  -0.919
ATOM   4656  NH2 ARG A 291       9.107   1.771  -3.008
ATOM   4657 HH21 ARG A 291       9.965   1.684  -3.513
ATOM   4658 HH22 ARG A 291       8.328   1.192  -3.248
ATOM   4659  C   ARG A 291      10.031   2.873   3.314
ATOM   4660  O   ARG A 291      10.041   1.646   3.226
ATOM   4661  N   GLU A 292      11.161   3.603   3.230
ATOM   4662  HN  GLU A 292      11.111   4.593   3.361
ATOM   4663  CA  GLU A 292      12.436   2.998   2.957
ATOM   4664  HA  GLU A 292      12.327   2.501   2.096
ATOM   4665  CB  GLU A 292      13.575   4.011   2.759
ATOM   4666  HB1 GLU A 292      13.848   4.305   3.675
ATOM   4667  HB2 GLU A 292      13.238   4.682   2.098
ATOM   4668  CG  GLU A 292      14.820   3.379   2.127
ATOM   4669  HG1 GLU A 292      14.968   2.501   2.583
ATOM   4670  HG2 GLU A 292      15.539   4.074   2.135
ATOM   4671  CD  GLU A 292      14.503   3.078   0.664
ATOM   4672  OE1 GLU A 292      13.508   3.650   0.147
ATOM   4673  OE2 GLU A 292      15.253   2.273   0.049
ATOM   4674  C   GLU A 292      12.809   2.082   4.086
ATOM   4675  O   GLU A 292      13.424   1.039   3.873
ATOM   4676  N   PHE A 293      12.450   2.460   5.327
ATOM   4677  HN  PHE A 293      11.949   3.318   5.441
ATOM   4678  CA  PHE A 293      12.757   1.680   6.496
ATOM   4679  HA  PHE A 293      13.749   1.578   6.568
ATOM   4680  CB  PHE A 293      12.239   2.385   7.772
ATOM   4681 HCB1 PHE A 293      11.251   2.490   7.655
ATOM   4682 HCB2 PHE A 293      12.815   3.192   7.902
ATOM   4683  CG  PHE A 293      12.432   1.529   8.981
ATOM   4684  CD1 PHE A 293      13.651   1.464   9.616
ATOM   4685 HCD1 PHE A 293      14.421   1.995   9.262
ATOM   4686  CE1 PHE A 293      13.822   0.678  10.731
ATOM   4687 HCE1 PHE A 293      14.713   0.641  11.184
ATOM   4688  CZ  PHE A 293      12.769  -0.058  11.225
ATOM   4689  HCZ PHE A 293      12.890  -0.630  12.036
ATOM   4690  CE2 PHE A 293      11.549  -0.000  10.594
ATOM   4691 HCE2 PHE A 293      10.779  -0.532  10.945
ATOM   4692  CD2 PHE A 293      11.388   0.789   9.480
ATOM   4693 HCD2 PHE A 293      10.498   0.825   9.026
ATOM   4694  C   PHE A 293      12.104   0.332   6.370
ATOM   4695  O   PHE A 293      12.756  -0.694   6.554
ATOM   4696  N   PHE A 294      10.802   0.296   6.017
ATOM   4697  HN  PHE A 294      10.323   1.154   5.830
ATOM   4698  CA  PHE A 294      10.086  -0.946   5.903
ATOM   4699  HA  PHE A 294      10.218  -1.410   6.779
ATOM   4700  CB  PHE A 294       8.574  -0.769   5.687
ATOM   4701 HCB1 PHE A 294       8.186  -1.673   5.509
ATOM   4702 HCB2 PHE A 294       8.448  -0.032   5.023
ATOM   4703  CG  PHE A 294       8.036  -0.297   6.992
ATOM   4704  CD1 PHE A 294       7.902  -1.178   8.039
ATOM   4705 HCD1 PHE A 294       8.167  -2.135   7.917
ATOM   4706  CE1 PHE A 294       7.408  -0.759   9.252
ATOM   4707 HCE1 PHE A 294       7.316  -1.408  10.007
ATOM   4708  CZ  PHE A 294       7.041   0.554   9.423
ATOM   4709  HCZ PHE A 294       6.683   0.864  10.304
ATOM   4710  CE2 PHE A 294       7.168   1.439   8.380
ATOM   4711 HCE2 PHE A 294       6.900   2.395   8.502
ATOM   4712  CD2 PHE A 294       7.662   1.016   7.169
ATOM   4713 HCD2 PHE A 294       7.750   1.665   6.413
ATOM   4714  C   PHE A 294      10.629  -1.765   4.773
ATOM   4715  O   PHE A 294      10.740  -2.983   4.890
ATOM   4716  N   TYR A 295      10.972  -1.124   3.638
ATOM   4717  HN  TYR A 295      10.852  -0.133   3.580
ATOM   4718  CA  TYR A 295      11.507  -1.835   2.508
ATOM   4719  HA  TYR A 295      10.804  -2.492   2.237
ATOM   4720  CB  TYR A 295      11.809  -0.922   1.306
ATOM   4721 HCB1 TYR A 295      12.511  -1.382   0.762
ATOM   4722 HCB2 TYR A 295      11.980  -0.007   1.673
ATOM   4723  CG  TYR A 295      10.595  -0.823   0.448
ATOM   4724  CD1 TYR A 295       9.474  -0.128   0.838
ATOM   4725 HCD1 TYR A 295       9.459   0.337   1.723
ATOM   4726  CE1 TYR A 295       8.370  -0.069   0.013
ATOM   4727 HCE1 TYR A 295       7.559   0.443   0.297
ATOM   4728  CZ  TYR A 295       8.386  -0.715  -1.202
ATOM   4729  OH  TYR A 295       7.266  -0.661  -2.053
ATOM   4730  HOH TYR A 295       6.368  -0.420  -1.684
ATOM   4731  CE2 TYR A 295       9.495  -1.425  -1.587
ATOM   4732 HCE2 TYR A 295       9.507  -1.899  -2.467
ATOM   4733  CD2 TYR A 295      10.588  -1.482  -0.760
ATOM   4734 HCD2 TYR A 295      11.390  -2.010  -1.039
ATOM   4735  C   TYR A 295      12.785  -2.517   2.892
ATOM   4736  O   TYR A 295      12.996  -3.678   2.544
ATOM   4737  N   THR A 296      13.671  -1.816   3.618
ATOM   4738  HN  THR A 296      13.441  -0.884   3.898
ATOM   4739  CA  THR A 296      14.940  -2.369   4.003
ATOM   4740  HA  THR A 296      15.386  -2.647   3.152
ATOM   4741  CB  THR A 296      15.819  -1.377   4.705
ATOM   4742  HB  THR A 296      15.364  -1.045   5.531
ATOM   4743  OG1 THR A 296      16.072  -0.267   3.857
ATOM   4744  HG1 THR A 296      15.342   0.388   3.659
ATOM   4745  CG2 THR A 296      17.139  -2.067   5.085
ATOM   4746 HG21 THR A 296      17.556  -1.574   5.848
ATOM   4747 HG22 THR A 296      16.947  -3.011   5.353
ATOM   4748 HG23 THR A 296      17.752  -2.054   4.295
ATOM   4749  C   THR A 296      14.748  -3.543   4.920
ATOM   4750  O   THR A 296      15.446  -4.547   4.791
ATOM   4751  N   VAL A 297      13.822  -3.447   5.893
ATOM   4752  HN  VAL A 297      13.275  -2.614   5.978
ATOM   4753  CA  VAL A 297      13.615  -4.535   6.811
ATOM   4754  HA  VAL A 297      14.515  -4.737   7.198
ATOM   4755  CB  VAL A 297      12.688  -4.201   7.947
ATOM   4756  HB  VAL A 297      11.786  -3.914   7.624
ATOM   4757  CG1 VAL A 297      12.488  -5.467   8.800
ATOM   4758 HG11 VAL A 297      12.424  -5.204   9.763
ATOM   4759 HG12 VAL A 297      11.645  -5.922   8.514
ATOM   4760 HG13 VAL A 297      13.268  -6.077   8.664
ATOM   4761  CG2 VAL A 297      13.280  -3.021   8.738
ATOM   4762 HG21 VAL A 297      12.595  -2.686   9.385
ATOM   4763 HG22 VAL A 297      14.091  -3.335   9.232
ATOM   4764 HG23 VAL A 297      13.530  -2.294   8.099
ATOM   4765  C   VAL A 297      13.041  -5.717   6.082
ATOM   4766  O   VAL A 297      13.464  -6.851   6.299
ATOM   4767  N   ALA A 298      12.061  -5.475   5.187
ATOM   4768  HN  ALA A 298      11.808  -4.526   5.000
ATOM   4769  CA  ALA A 298      11.364  -6.524   4.490
ATOM   4770  HA  ALA A 298      10.996  -7.116   5.207
ATOM   4771  CB  ALA A 298      10.210  -5.992   3.625
ATOM   4772  HB1 ALA A 298       9.880  -5.132   4.015
ATOM   4773  HB2 ALA A 298      10.544  -5.839   2.695
ATOM   4774  HB3 ALA A 298       9.472  -6.667   3.615
ATOM   4775  C   ALA A 298      12.285  -7.302   3.593
ATOM   4776  O   ALA A 298      12.188  -8.525   3.517
ATOM   4777  N   SER A 299      13.206  -6.627   2.878
ATOM   4778  HN  SER A 299      13.303  -5.639   2.995
ATOM   4779  CA  SER A 299      14.051  -7.327   1.945
ATOM   4780  HA  SER A 299      13.434  -7.779   1.300
ATOM   4781  CB  SER A 299      14.985  -6.390   1.156
ATOM   4782  HB1 SER A 299      14.413  -5.651   0.800
ATOM   4783  HB2 SER A 299      15.504  -6.968   0.527
ATOM   4784  OG  SER A 299      15.930  -5.788   2.027
ATOM   4785  HG  SER A 299      16.129  -6.205   2.914
ATOM   4786  C   SER A 299      14.915  -8.318   2.675
ATOM   4787  O   SER A 299      15.232  -9.383   2.151
ATOM   4788  N   ALA A 300      15.401  -7.918   3.860
ATOM   4789  HN  ALA A 300      15.129  -7.002   4.154
ATOM   4790  CA  ALA A 300      16.263  -8.635   4.765
ATOM   4791  HA  ALA A 300      16.886  -9.085   4.125
ATOM   4792  CB  ALA A 300      16.992  -7.691   5.733
ATOM   4793  HB1 ALA A 300      16.321  -7.097   6.176
ATOM   4794  HB2 ALA A 300      17.471  -8.236   6.421
ATOM   4795  HB3 ALA A 300      17.648  -7.140   5.218
ATOM   4796  C   ALA A 300      15.637  -9.721   5.596
ATOM   4797  O   ALA A 300      16.348 -10.649   5.972
ATOM   4798  N   THR A 301      14.344  -9.613   5.986
ATOM   4799  HN  THR A 301      13.776  -8.877   5.618
ATOM   4800  CA  THR A 301      13.776 -10.554   6.931
ATOM   4801  HA  THR A 301      14.593 -10.956   7.345
ATOM   4802  CB  THR A 301      12.901  -9.924   7.979
ATOM   4803  HB  THR A 301      12.423 -10.647   8.479
ATOM   4804  OG1 THR A 301      11.933  -9.089   7.364
ATOM   4805  HG1 THR A 301      12.216  -8.240   6.918
ATOM   4806  CG2 THR A 301      13.744  -9.141   8.988
ATOM   4807 HG21 THR A 301      13.171  -8.444   9.420
ATOM   4808 HG22 THR A 301      14.093  -9.773   9.680
ATOM   4809 HG23 THR A 301      14.506  -8.707   8.508
ATOM   4810  C   THR A 301      12.910 -11.588   6.280
ATOM   4811  O   THR A 301      12.011 -11.303   5.493
ATOM   4812  N   PRO A 302      13.180 -12.814   6.644
ATOM   4813  CA  PRO A 302      12.450 -13.964   6.186
ATOM   4814  HA  PRO A 302      12.358 -14.003   5.191
ATOM   4815  CB  PRO A 302      13.234 -15.167   6.704
ATOM   4816  HB1 PRO A 302      13.932 -15.396   6.026
ATOM   4817  HB2 PRO A 302      12.577 -15.861   6.999
ATOM   4818  CG  PRO A 302      13.948 -14.624   7.958
ATOM   4819  HG1 PRO A 302      14.835 -15.080   8.029
ATOM   4820  HG2 PRO A 302      13.303 -14.663   8.721
ATOM   4821  CD  PRO A 302      14.200 -13.143   7.624
ATOM   4822  HD1 PRO A 302      15.090 -13.078   7.173
ATOM   4823  HD2 PRO A 302      14.017 -12.608   8.448
ATOM   4824  C   PRO A 302      11.060 -13.921   6.753
ATOM   4825  O   PRO A 302      10.899 -13.497   7.895
ATOM   4826  N   ASN A 303      10.053 -14.363   5.968
ATOM   4827  HN  ASN A 303      10.277 -14.645   5.035
ATOM   4828  CA  ASN A 303       8.677 -14.455   6.386
ATOM   4829  HA  ASN A 303       8.169 -14.675   5.553
ATOM   4830  CB  ASN A 303       8.423 -15.559   7.424
ATOM   4831  HB1 ASN A 303       7.452 -15.520   7.662
ATOM   4832  HB2 ASN A 303       9.117 -15.456   8.137
ATOM   4833  CG  ASN A 303       8.664 -16.904   6.761
ATOM   4834  OD1 ASN A 303       8.323 -17.109   5.597
ATOM   4835  ND2 ASN A 303       9.275 -17.852   7.522
ATOM   4836 HD21 ASN A 303       9.434 -18.738   7.085
ATOM   4837 HD22 ASN A 303       9.552 -17.685   8.468
ATOM   4838  C   ASN A 303       8.211 -13.159   6.987
ATOM   4839  O   ASN A 303       7.492 -13.156   7.984
ATOM   4840  N   PHE A 304       8.539 -12.021   6.358
ATOM   4841  HN  PHE A 304       9.027 -12.074   5.487
ATOM   4842  CA  PHE A 304       8.213 -10.726   6.893
ATOM   4843  HA  PHE A 304       8.605 -10.687   7.812
ATOM   4844  CB  PHE A 304       8.818  -9.586   6.051
ATOM   4845 HCB1 PHE A 304       8.324  -9.576   5.181
ATOM   4846 HCB2 PHE A 304       9.810  -9.715   6.061
ATOM   4847  CG  PHE A 304       8.547  -8.280   6.714
ATOM   4848  CD1 PHE A 304       9.375  -7.818   7.712
ATOM   4849 HCD1 PHE A 304      10.163  -8.366   7.993
ATOM   4850  CE1 PHE A 304       9.132  -6.613   8.327
ATOM   4851 HCE1 PHE A 304       9.742  -6.288   9.050
ATOM   4852  CZ  PHE A 304       8.050  -5.854   7.949
ATOM   4853  HCZ PHE A 304       7.871  -4.976   8.394
ATOM   4854  CE2 PHE A 304       7.215  -6.309   6.956
ATOM   4855 HCE2 PHE A 304       6.426  -5.762   6.678
ATOM   4856  CD2 PHE A 304       7.464  -7.514   6.346
ATOM   4857 HCD2 PHE A 304       6.851  -7.839   5.626
ATOM   4858  C   PHE A 304       6.718 -10.540   6.964
ATOM   4859  O   PHE A 304       6.211  -9.888   7.876
ATOM   4860  N   THR A 305       5.984 -11.063   5.968
ATOM   4861  HN  THR A 305       6.474 -11.572   5.260
ATOM   4862  CA  THR A 305       4.555 -10.956   5.829
ATOM   4863  HA  THR A 305       4.350  -9.998   6.031
ATOM   4864  CB  THR A 305       4.099 -11.283   4.440
ATOM   4865  HB  THR A 305       3.102 -11.229   4.382
ATOM   4866  OG1 THR A 305       4.482 -12.604   4.093
ATOM   4867  HG1 THR A 305       4.641 -13.283   4.810
ATOM   4868  CG2 THR A 305       4.744 -10.269   3.479
ATOM   4869 HG21 THR A 305       4.861  -9.398   3.956
ATOM   4870 HG22 THR A 305       5.634 -10.619   3.185
ATOM   4871 HG23 THR A 305       4.147 -10.147   2.686
ATOM   4872  C   THR A 305       3.796 -11.818   6.807
ATOM   4873  O   THR A 305       2.608 -11.582   7.021
ATOM   4874  N   GLN A 306       4.419 -12.879   7.368
ATOM   4875  HN  GLN A 306       5.388 -13.035   7.176
ATOM   4876  CA  GLN A 306       3.716 -13.794   8.240
ATOM   4877  HA  GLN A 306       2.756 -13.529   8.154
ATOM   4878  CB  GLN A 306       3.947 -15.274   7.889
ATOM   4879  HB1 GLN A 306       3.328 -15.785   8.485
ATOM   4880  HB2 GLN A 306       4.935 -15.410   7.961
ATOM   4881  CG  GLN A 306       3.586 -15.704   6.475
ATOM   4882  HG1 GLN A 306       4.161 -15.178   5.848
ATOM   4883  HG2 GLN A 306       2.590 -15.660   6.396
ATOM   4884  CD  GLN A 306       3.987 -17.168   6.338
ATOM   4885  OE1 GLN A 306       3.467 -17.890   5.490
ATOM   4886  NE2 GLN A 306       4.941 -17.623   7.195
ATOM   4887 HE21 GLN A 306       5.204 -18.584   7.105
ATOM   4888 HE22 GLN A 306       5.364 -17.036   7.885
ATOM   4889  C   GLN A 306       4.290 -13.721   9.625
ATOM   4890  O   GLN A 306       5.406 -13.250   9.833
ATOM   4891  N   MET A 307       3.483 -14.136  10.623
ATOM   4892  HN  MET A 307       2.541 -14.382  10.396
ATOM   4893  CA  MET A 307       3.901 -14.244  11.993
ATOM   4894  HA  MET A 307       4.375 -13.395  12.228
ATOM   4895  CB  MET A 307       2.682 -14.440  12.908
ATOM   4896  HB1 MET A 307       2.323 -15.346  12.685
ATOM   4897  HB2 MET A 307       2.113 -13.629  12.773
ATOM   4898  CG  MET A 307       2.988 -14.479  14.403
ATOM   4899  HG1 MET A 307       3.445 -13.615  14.614
ATOM   4900  HG2 MET A 307       3.458 -15.346  14.567
ATOM   4901  SD  MET A 307       1.490 -14.519  15.428
ATOM   4902  CE  MET A 307       0.882 -16.087  14.740
ATOM   4903  HE1 MET A 307       0.155 -16.440  15.328
ATOM   4904  HE2 MET A 307       0.527 -15.923  13.820
ATOM   4905  HE3 MET A 307       1.638 -16.741  14.702
ATOM   4906  C   MET A 307       4.842 -15.402  12.190
ATOM   4907  O   MET A 307       5.891 -15.262  12.816
ATOM   4908  N   ALA A 308       4.501 -16.586  11.634
ATOM   4909  HN  ALA A 308       3.698 -16.647  11.041
ATOM   4910  CA  ALA A 308       5.294 -17.758  11.895
ATOM   4911  HA  ALA A 308       5.466 -17.749  12.880
ATOM   4912  CB  ALA A 308       4.576 -19.072  11.536
ATOM   4913  HB1 ALA A 308       3.866 -19.252  12.217
ATOM   4914  HB2 ALA A 308       4.163 -18.980  10.630
ATOM   4915  HB3 ALA A 308       5.243 -19.817  11.533
ATOM   4916  C   ALA A 308       6.573 -17.713  11.120
ATOM   4917  O   ALA A 308       6.581 -17.424   9.923
ATOM   4918  N   GLY A 309       7.688 -18.031  11.807
ATOM   4919  HN  GLY A 309       7.610 -18.220  12.786
ATOM   4920  CA  GLY A 309       8.985 -18.110  11.192
ATOM   4921  HA1 GLY A 309       8.844 -18.504  10.284
ATOM   4922  HA2 GLY A 309       9.582 -18.570  11.849
ATOM   4923  C   GLY A 309       9.564 -16.745  10.976
ATOM   4924  O   GLY A 309      10.561 -16.608  10.270
ATOM   4925  N   ASN A 310       8.965 -15.696  11.575
ATOM   4926  HN  ASN A 310       8.161 -15.853  12.148
ATOM   4927  CA  ASN A 310       9.461 -14.353  11.405
ATOM   4928  HA  ASN A 310      10.022 -14.316  10.578
ATOM   4929  CB  ASN A 310       8.314 -13.337  11.265
ATOM   4930  HB1 ASN A 310       7.877 -13.276  12.162
ATOM   4931  HB2 ASN A 310       7.781 -13.618  10.467
ATOM   4932  CG  ASN A 310       8.861 -11.950  10.954
ATOM   4933  OD1 ASN A 310      10.007 -11.624  11.247
ATOM   4934  ND2 ASN A 310       7.993 -11.088  10.356
ATOM   4935 HD21 ASN A 310       8.352 -10.177  10.152
ATOM   4936 HD22 ASN A 310       7.059 -11.354  10.117
ATOM   4937  C   ASN A 310      10.229 -14.002  12.650
ATOM   4938  O   ASN A 310       9.654 -13.895  13.730
ATOM   4939  N   PRO A 311      11.523 -13.826  12.520
ATOM   4940  CA  PRO A 311      12.403 -13.570  13.633
ATOM   4941  HA  PRO A 311      12.339 -14.330  14.279
ATOM   4942  CB  PRO A 311      13.784 -13.399  13.006
ATOM   4943  HB1 PRO A 311      14.185 -14.307  12.886
ATOM   4944  HB2 PRO A 311      14.276 -12.700  13.525
ATOM   4945  CG  PRO A 311      13.473 -12.827  11.612
ATOM   4946  HG1 PRO A 311      14.166 -13.168  10.976
ATOM   4947  HG2 PRO A 311      13.323 -11.843  11.708
ATOM   4948  CD  PRO A 311      12.129 -13.479  11.245
ATOM   4949  HD1 PRO A 311      12.326 -14.331  10.759
ATOM   4950  HD2 PRO A 311      11.558 -12.779  10.816
ATOM   4951  C   PRO A 311      12.051 -12.376  14.488
ATOM   4952  O   PRO A 311      12.240 -12.450  15.700
ATOM   4953  N   ILE A 312      11.643 -11.248  13.875
ATOM   4954  HN  ILE A 312      11.575 -11.274  12.878
ATOM   4955  CA  ILE A 312      11.294 -10.005  14.520
ATOM   4956  HA  ILE A 312      11.988  -9.933  15.236
ATOM   4957  CB  ILE A 312      11.399  -8.803  13.617
ATOM   4958  HB  ILE A 312      11.116  -7.971  14.094
ATOM   4959  CG2 ILE A 312      12.875  -8.661  13.212
ATOM   4960 HG21 ILE A 312      13.288  -7.920  13.742
ATOM   4961 HG22 ILE A 312      13.349  -9.521  13.402
ATOM   4962 HG23 ILE A 312      12.926  -8.452  12.236
ATOM   4963  CG1 ILE A 312      10.432  -8.895  12.428
ATOM   4964 HG11 ILE A 312       9.527  -9.057  12.821
ATOM   4965 HG12 ILE A 312      10.831  -9.562  11.799
ATOM   4966  CD1 ILE A 312      10.321  -7.587  11.640
ATOM   4967 HD11 ILE A 312      10.326  -6.819  12.281
ATOM   4968 HD12 ILE A 312      11.100  -7.515  11.017
ATOM   4969 HD13 ILE A 312       9.467  -7.592  11.120
ATOM   4970  C   ILE A 312       9.941 -10.001  15.186
ATOM   4971  O   ILE A 312       9.708  -9.222  16.108
ATOM   4972  N   CYS A 313       8.976 -10.790  14.681
ATOM   4973  HN  CYS A 313       9.208 -11.456  13.971
ATOM   4974  CA  CYS A 313       7.613 -10.694  15.144
ATOM   4975  HA  CYS A 313       7.509  -9.736  15.409
ATOM   4976  CB  CYS A 313       6.599 -11.051  14.042
ATOM   4977  HB1 CYS A 313       6.744 -12.019  13.839
ATOM   4978  HB2 CYS A 313       6.722 -10.366  13.324
ATOM   4979  SG  CYS A 313       4.868 -10.907  14.578
ATOM   4980  HSG CYS A 313       4.526  -9.995  15.493
ATOM   4981  C   CYS A 313       7.326 -11.561  16.339
ATOM   4982  O   CYS A 313       7.783 -12.699  16.430
ATOM   4983  N   LEU A 314       6.539 -11.022  17.308
ATOM   4984  HN  LEU A 314       6.228 -10.075  17.229
ATOM   4985  CA  LEU A 314       6.154 -11.811  18.446
ATOM   4986  HA  LEU A 314       7.017 -12.198  18.772
ATOM   4987  CB  LEU A 314       5.543 -11.063  19.651
ATOM   4988  HB1 LEU A 314       5.217 -11.775  20.273
ATOM   4989  HB2 LEU A 314       4.897 -10.407  19.261
ATOM   4990  CG  LEU A 314       6.541 -10.225  20.469
ATOM   4991  HG  LEU A 314       7.402 -10.732  20.486
ATOM   4992  CD1 LEU A 314       6.854  -8.882  19.802
ATOM   4993 HD11 LEU A 314       6.855  -8.165  20.499
ATOM   4994 HD12 LEU A 314       7.753  -8.936  19.367
ATOM   4995 HD13 LEU A 314       6.154  -8.689  19.115
ATOM   4996  CD2 LEU A 314       6.098 -10.072  21.930
ATOM   4997 HD21 LEU A 314       6.293  -9.139  22.233
ATOM   4998 HD22 LEU A 314       5.117 -10.253  21.993
ATOM   4999 HD23 LEU A 314       6.603 -10.726  22.493
ATOM   5000  C   LEU A 314       5.139 -12.811  18.008
ATOM   5001  O   LEU A 314       4.320 -12.547  17.127
ATOM   5002  N   GLN A 315       5.181 -14.008  18.631
ATOM   5003  HN  GLN A 315       5.857 -14.167  19.350
ATOM   5004  CA  GLN A 315       4.270 -15.051  18.274
ATOM   5005  HA  GLN A 315       3.994 -14.917  17.322
ATOM   5006  CB  GLN A 315       4.895 -16.451  18.364
ATOM   5007  HB1 GLN A 315       4.201 -17.089  18.032
ATOM   5008  HB2 GLN A 315       5.251 -16.539  19.294
ATOM   5009  CG  GLN A 315       6.099 -16.603  17.429
ATOM   5010  HG1 GLN A 315       6.371 -17.565  17.452
ATOM   5011  HG2 GLN A 315       6.756 -15.891  17.677
ATOM   5012  CD  GLN A 315       5.626 -16.304  16.012
ATOM   5013  OE1 GLN A 315       4.913 -17.096  15.401
ATOM   5014  NE2 GLN A 315       6.027 -15.120  15.477
ATOM   5015 HE21 GLN A 315       5.717 -14.924  14.547
ATOM   5016 HE22 GLN A 315       6.607 -14.475  15.974
ATOM   5017  C   GLN A 315       3.120 -14.977  19.221
ATOM   5018  O   GLN A 315       3.229 -15.343  20.389
ATOM   5019  N   ILE A 316       1.962 -14.514  18.715
ATOM   5020  HN  ILE A 316       1.904 -14.301  17.740
ATOM   5021  CA  ILE A 316       0.813 -14.320  19.545
ATOM   5022  HA  ILE A 316       1.094 -14.468  20.493
ATOM   5023  CB  ILE A 316       0.254 -12.930  19.431
ATOM   5024  HB  ILE A 316       0.032 -12.701  18.483
ATOM   5025  CG2 ILE A 316      -1.058 -12.858  20.229
ATOM   5026 HG21 ILE A 316      -0.998 -12.107  20.886
ATOM   5027 HG22 ILE A 316      -1.816 -12.698  19.596
ATOM   5028 HG23 ILE A 316      -1.193 -13.723  20.711
ATOM   5029  CG1 ILE A 316       1.316 -11.906  19.878
ATOM   5030 HG11 ILE A 316       2.146 -12.137  19.371
ATOM   5031 HG12 ILE A 316       1.317 -11.934  20.878
ATOM   5032  CD1 ILE A 316       0.989 -10.461  19.504
ATOM   5033 HD11 ILE A 316       1.055  -9.890  20.322
ATOM   5034 HD12 ILE A 316       1.642 -10.147  18.815
ATOM   5035 HD13 ILE A 316       0.060 -10.422  19.135
ATOM   5036  C   ILE A 316      -0.249 -15.281  19.117
ATOM   5037  O   ILE A 316      -0.473 -15.489  17.925
ATOM   5038  N   CYS A 317      -0.917 -15.921  20.098
ATOM   5039  HN  CYS A 317      -0.683 -15.750  21.055
ATOM   5040  CA  CYS A 317      -1.962 -16.846  19.772
ATOM   5041  HA  CYS A 317      -1.675 -17.368  18.969
ATOM   5042  CB  CYS A 317      -2.237 -17.871  20.891
ATOM   5043  HB1 CYS A 317      -1.396 -18.403  20.990
ATOM   5044  HB2 CYS A 317      -3.091 -18.327  20.643
ATOM   5045  SG  CYS A 317      -2.534 -17.098  22.511
ATOM   5046  HSG CYS A 317      -2.198 -15.821  22.713
ATOM   5047  C   CYS A 317      -3.208 -16.052  19.522
ATOM   5048  O   CYS A 317      -3.988 -15.775  20.431
ATOM   5049  N   TRP A 318      -3.423 -15.675  18.247
ATOM   5050  HN  TRP A 318      -2.769 -15.952  17.543
ATOM   5051  CA  TRP A 318      -4.560 -14.890  17.869
ATOM   5052  HA  TRP A 318      -4.679 -14.177  18.560
ATOM   5053  CB  TRP A 318      -4.388 -14.202  16.504
ATOM   5054  HB1 TRP A 318      -5.195 -13.623  16.386
ATOM   5055  HB2 TRP A 318      -4.199 -14.935  15.851
ATOM   5056  CG  TRP A 318      -3.197 -13.270  16.437
ATOM   5057  CD1 TRP A 318      -1.988 -13.489  15.849
ATOM   5058  HD1 TRP A 318      -1.732 -14.322  15.359
ATOM   5059  NE1 TRP A 318      -1.171 -12.396  16.028
ATOM   5060  HE1 TRP A 318      -0.234 -12.304  15.691
ATOM   5061  CE2 TRP A 318      -1.865 -11.449  16.751
ATOM   5062  CZ2 TRP A 318      -1.493 -10.208  17.184
ATOM   5063  HZ2 TRP A 318      -0.583  -9.840  16.990
ATOM   5064  CH2 TRP A 318      -2.421  -9.483  17.899
ATOM   5065  HH2 TRP A 318      -2.181  -8.570  18.230
ATOM   5066  CZ3 TRP A 318      -3.674  -9.990  18.168
ATOM   5067  HZ3 TRP A 318      -4.323  -9.437  18.690
ATOM   5068  CE3 TRP A 318      -4.053 -11.243  17.734
ATOM   5069  HE3 TRP A 318      -4.962 -11.610  17.932
ATOM   5070  CD2 TRP A 318      -3.134 -11.961  17.022
ATOM   5071  C   TRP A 318      -5.740 -15.813  17.763
ATOM   5072  O   TRP A 318      -5.588 -17.013  17.545
ATOM   5073  N   TYR A 319      -6.962 -15.265  17.928
ATOM   5074  HN  TYR A 319      -7.042 -14.281  18.086
ATOM   5075  CA  TYR A 319      -8.151 -16.071  17.880
ATOM   5076  HA  TYR A 319      -7.910 -16.876  18.422
ATOM   5077  CB  TYR A 319      -9.413 -15.430  18.496
ATOM   5078 HCB1 TYR A 319     -10.166 -16.070  18.341
ATOM   5079 HCB2 TYR A 319      -9.467 -14.498  18.136
ATOM   5080  CG  TYR A 319      -9.248 -15.311  19.970
ATOM   5081  CD1 TYR A 319      -9.092 -16.437  20.742
ATOM   5082 HCD1 TYR A 319      -9.079 -17.337  20.306
ATOM   5083  CE1 TYR A 319      -8.953 -16.341  22.107
ATOM   5084 HCE1 TYR A 319      -8.829 -17.166  22.659
ATOM   5085  CZ  TYR A 319      -8.985 -15.107  22.709
ATOM   5086  OH  TYR A 319      -8.843 -14.998  24.107
ATOM   5087  HOH TYR A 319      -8.917 -14.104  24.549
ATOM   5088  CE2 TYR A 319      -9.162 -13.978  21.948
ATOM   5089 HCE2 TYR A 319      -9.191 -13.080  22.387
ATOM   5090  CD2 TYR A 319      -9.299 -14.080  20.584
ATOM   5091 HCD2 TYR A 319      -9.436 -13.256  20.035
ATOM   5092  C   TYR A 319      -8.507 -16.383  16.467
ATOM   5093  O   TYR A 319      -8.320 -15.565  15.566
ATOM   5094  N   LYS A 320      -8.992 -17.620  16.239
ATOM   5095  HN  LYS A 320      -9.021 -18.294  16.977
ATOM   5096  CA  LYS A 320      -9.464 -17.960  14.935
ATOM   5097  HA1 LYS A 320      -8.992 -17.391  14.261
ATOM   5098  CB  LYS A 320      -9.193 -19.418  14.543
ATOM   5099  HB1 LYS A 320      -9.748 -19.979  15.157
ATOM   5100  HB2 LYS A 320      -8.199 -19.523  14.532
ATOM   5101  CG  LYS A 320      -9.670 -19.738  13.129
ATOM   5102  HG1 LYS A 320      -9.291 -19.020  12.545
ATOM   5103  HG2 LYS A 320     -10.661 -19.857  13.196
ATOM   5104  CD  LYS A 320      -9.130 -21.055  12.574
ATOM   5105  HD1 LYS A 320      -9.509 -21.775  13.156
ATOM   5106  HD2 LYS A 320      -8.139 -20.938  12.504
ATOM   5107  CE  LYS A 320      -9.619 -21.360  11.156
ATOM   5108  HE1 LYS A 320      -9.294 -20.614  10.575
ATOM   5109  HE2 LYS A 320     -10.598 -21.550  11.226
ATOM   5110  NZ  LYS A 320      -8.982 -22.598  10.652
ATOM   5111  HZ1 LYS A 320      -8.189 -22.812  11.223
ATOM   5112  HZ2 LYS A 320      -9.645 -23.346  10.695
ATOM   5113  HZ3 LYS A 320      -8.692 -22.453   9.706
ATOM   5114  C   LYS A 320     -10.946 -17.766  14.984
ATOM   5115  O   LYS A 320     -11.694 -18.672  15.354
ATOM   5116  N   ASP A 321     -11.398 -16.551  14.614
ATOM   5117  HN  ASP A 321     -10.740 -15.864  14.307
ATOM   5118  CA  ASP A 321     -12.791 -16.210  14.646
ATOM   5119  HA  ASP A 321     -13.327 -17.034  14.830
ATOM   5120  CB  ASP A 321     -13.103 -15.180  15.751
ATOM   5121  HB1 ASP A 321     -12.752 -14.300  15.430
ATOM   5122  HB2 ASP A 321     -12.768 -15.569  16.609
ATOM   5123  CG  ASP A 321     -14.609 -15.020  15.903
ATOM   5124  OD1 ASP A 321     -15.317 -15.006  14.862
ATOM   5125  OD2 ASP A 321     -15.074 -14.915  17.070
ATOM   5126  C   ASP A 321     -13.120 -15.589  13.324
ATOM   5127  O   ASP A 321     -12.847 -14.413  13.084
ATOM   5128  N   ALA A 322     -13.708 -16.393  12.420
ATOM   5129  HN  ALA A 322     -13.908 -17.335  12.688
ATOM   5130  CA  ALA A 322     -14.065 -15.978  11.094
ATOM   5131  HA  ALA A 322     -13.227 -15.620  10.682
ATOM   5132  CB  ALA A 322     -14.600 -17.138  10.239
ATOM   5133  HB1 ALA A 322     -15.560 -17.296  10.469
ATOM   5134  HB2 ALA A 322     -14.516 -16.896   9.272
ATOM   5135  HB3 ALA A 322     -14.063 -17.959  10.432
ATOM   5136  C   ALA A 322     -15.141 -14.936  11.145
ATOM   5137  O   ALA A 322     -15.148 -14.008  10.338
ATOM   5138  N   GLU A 323     -16.098 -15.080  12.083
ATOM   5139  HN  GLU A 323     -16.028 -15.828  12.743
ATOM   5140  CA  GLU A 323     -17.216 -14.182  12.155
ATOM   5141  HA  GLU A 323     -17.674 -14.245  11.268
ATOM   5142  CB  GLU A 323     -18.211 -14.547  13.271
ATOM   5143  HB1 GLU A 323     -18.919 -13.842  13.246
ATOM   5144  HB2 GLU A 323     -17.660 -14.673  14.096
ATOM   5145  CG  GLU A 323     -18.936 -15.873  13.048
ATOM   5146  HG1 GLU A 323     -19.551 -16.006  13.826
ATOM   5147  HG2 GLU A 323     -18.238 -16.558  12.839
ATOM   5148  CD  GLU A 323     -19.807 -15.729  11.809
ATOM   5149  OE1 GLU A 323     -20.484 -14.675  11.680
ATOM   5150  OE2 GLU A 323     -19.798 -16.672  10.974
ATOM   5151  C   GLU A 323     -16.736 -12.798  12.458
ATOM   5152  O   GLU A 323     -17.183 -11.834  11.839
ATOM   5153  N   ARG A 324     -15.803 -12.664  13.419
ATOM   5154  HN  ARG A 324     -15.435 -13.481  13.863
ATOM   5155  CA  ARG A 324     -15.327 -11.370  13.817
ATOM   5156  HA  ARG A 324     -16.135 -10.875  14.136
ATOM   5157  CB  ARG A 324     -14.291 -11.416  14.950
ATOM   5158  HB1 ARG A 324     -13.987 -10.472  15.077
ATOM   5159  HB2 ARG A 324     -13.633 -12.122  14.687
ATOM   5160  CG  ARG A 324     -14.850 -11.856  16.302
ATOM   5161  HG1 ARG A 324     -14.445 -12.749  16.496
ATOM   5162  HG2 ARG A 324     -15.843 -11.761  16.239
ATOM   5163  CD  ARG A 324     -14.401 -10.928  17.429
ATOM   5164  HD1 ARG A 324     -14.971 -10.108  17.377
ATOM   5165  HD2 ARG A 324     -13.406 -10.850  17.365
ATOM   5166  NE  ARG A 324     -14.703 -11.586  18.727
ATOM   5167  HE  ARG A 324     -15.601 -11.479  19.154
ATOM   5168  CZ  ARG A 324     -13.735 -12.338  19.326
ATOM   5169  NH1 ARG A 324     -12.520 -12.482  18.724
ATOM   5170 HH11 ARG A 324     -11.810 -13.033  19.163
ATOM   5171 HH12 ARG A 324     -12.342 -12.049  17.840
ATOM   5172  NH2 ARG A 324     -13.978 -12.929  20.532
ATOM   5173 HH21 ARG A 324     -13.268 -13.480  20.971
ATOM   5174 HH22 ARG A 324     -14.869 -12.823  20.973
ATOM   5175  C   ARG A 324     -14.653 -10.704  12.661
ATOM   5176  O   ARG A 324     -14.866  -9.518  12.410
ATOM   5177  N   LEU A 325     -13.816 -11.452  11.922
ATOM   5178  HN  LEU A 325     -13.678 -12.415  12.153
ATOM   5179  CA  LEU A 325     -13.118 -10.882  10.805
ATOM   5180  HA  LEU A 325     -12.607 -10.110  11.184
ATOM   5181  CB  LEU A 325     -12.104 -11.818  10.139
ATOM   5182  HB1 LEU A 325     -11.820 -11.366   9.293
ATOM   5183  HB2 LEU A 325     -12.537 -12.719  10.103
ATOM   5184  CG  LEU A 325     -10.835 -11.987  10.980
ATOM   5185  HG  LEU A 325     -11.061 -12.519  11.796
ATOM   5186  CD1 LEU A 325      -9.770 -12.784  10.222
ATOM   5187 HD11 LEU A 325      -8.865 -12.458  10.494
ATOM   5188 HD12 LEU A 325      -9.866 -13.753  10.449
ATOM   5189 HD13 LEU A 325      -9.900 -12.649   9.240
ATOM   5190  CD2 LEU A 325     -10.317 -10.620  11.453
ATOM   5191 HD21 LEU A 325     -10.747 -10.393  12.327
ATOM   5192 HD22 LEU A 325      -9.324 -10.669  11.564
ATOM   5193 HD23 LEU A 325     -10.550  -9.929  10.769
ATOM   5194  C   LEU A 325     -14.098 -10.461   9.760
ATOM   5195  O   LEU A 325     -13.928  -9.418   9.130
ATOM   5196  N   HIS A 326     -15.151 -11.269   9.551
ATOM   5197  HN  HIS A 326     -15.247 -12.091  10.112
ATOM   5198  CA  HIS A 326     -16.144 -10.994   8.551
ATOM   5199  HA  HIS A 326     -15.682 -10.964   7.665
ATOM   5200  CB  HIS A 326     -17.232 -12.087   8.534
ATOM   5201  HB1 HIS A 326     -17.659 -12.055   9.438
ATOM   5202  HB2 HIS A 326     -16.771 -12.920   8.228
ATOM   5203  CG  HIS A 326     -18.346 -11.858   7.553
ATOM   5204  ND1 HIS A 326     -18.287 -12.173   6.214
ATOM   5205  HD1 HIS A 326     -17.510 -12.573   5.729
ATOM   5206  CE1 HIS A 326     -19.490 -11.835   5.680
ATOM   5207  HE1 HIS A 326     -19.727 -11.959   4.716
ATOM   5208  NE2 HIS A 326     -20.310 -11.324   6.580
ATOM   5209  CD2 HIS A 326     -19.587 -11.338   7.760
ATOM   5210  HD2 HIS A 326     -19.928 -11.012   8.641
ATOM   5211  C   HIS A 326     -16.818  -9.689   8.856
ATOM   5212  O   HIS A 326     -16.980  -8.847   7.973
ATOM   5213  N   LYS A 327     -17.209  -9.478  10.126
ATOM   5214  HN  LYS A 327     -16.986 -10.162  10.821
ATOM   5215  CA  LYS A 327     -17.936  -8.303  10.515
ATOM   5216  HA1 LYS A 327     -18.784  -8.279   9.985
ATOM   5217  CB  LYS A 327     -18.278  -8.316  12.015
ATOM   5218  HB1 LYS A 327     -18.959  -7.596  12.150
ATOM   5219  HB2 LYS A 327     -17.404  -8.274  12.498
ATOM   5220  CG  LYS A 327     -18.947  -9.620  12.461
ATOM   5221  HG1 LYS A 327     -19.228  -9.471  13.409
ATOM   5222  HG2 LYS A 327     -18.298 -10.348  12.240
ATOM   5223  CD  LYS A 327     -20.227  -9.957  11.696
ATOM   5224  HD1 LYS A 327     -19.999  -9.864  10.727
ATOM   5225  HD2 LYS A 327     -20.944  -9.387  12.098
ATOM   5226  CE  LYS A 327     -20.691 -11.404  11.879
ATOM   5227  HE1 LYS A 327     -19.866 -11.969  11.895
ATOM   5228  HE2 LYS A 327     -21.395 -11.567  11.188
ATOM   5229  NZ  LYS A 327     -21.344 -11.573  13.197
ATOM   5230  HZ1 LYS A 327     -21.230 -10.733  13.727
ATOM   5231  HZ2 LYS A 327     -22.317 -11.759  13.057
ATOM   5232  HZ3 LYS A 327     -20.916 -12.339  13.676
ATOM   5233  C   LYS A 327     -17.078  -7.100  10.263
ATOM   5234  O   LYS A 327     -17.546  -6.078   9.761
ATOM   5235  N   TRP A 328     -15.785  -7.202  10.617
ATOM   5236  HN  TRP A 328     -15.464  -8.067  11.002
ATOM   5237  CA  TRP A 328     -14.844  -6.130  10.469
ATOM   5238  HA  TRP A 328     -15.203  -5.330  10.950
ATOM   5239  CB  TRP A 328     -13.483  -6.515  11.080
ATOM   5240  HB1 TRP A 328     -13.163  -7.300  10.550
ATOM   5241  HB2 TRP A 328     -13.646  -6.608  12.062
ATOM   5242  CG  TRP A 328     -12.408  -5.474  10.947
ATOM   5243  CD1 TRP A 328     -12.231  -4.305  11.622
ATOM   5244  HD1 TRP A 328     -12.836  -3.960  12.340
ATOM   5245  NE1 TRP A 328     -11.099  -3.670  11.172
ATOM   5246  HE1 TRP A 328     -10.753  -2.790  11.498
ATOM   5247  CE2 TRP A 328     -10.521  -4.451  10.194
ATOM   5248  CZ2 TRP A 328      -9.388  -4.271   9.453
ATOM   5249  HZ2 TRP A 328      -8.814  -3.461   9.569
ATOM   5250  CH2 TRP A 328      -9.068  -5.249   8.540
ATOM   5251  HH2 TRP A 328      -8.248  -5.141   7.978
ATOM   5252  CZ3 TRP A 328      -9.850  -6.376   8.379
ATOM   5253  HZ3 TRP A 328      -9.585  -7.067   7.706
ATOM   5254  CE3 TRP A 328     -10.988  -6.564   9.130
ATOM   5255  HE3 TRP A 328     -11.555  -7.381   9.022
ATOM   5256  CD2 TRP A 328     -11.309  -5.588  10.028
ATOM   5257  C   TRP A 328     -14.661  -5.799   9.011
ATOM   5258  O   TRP A 328     -14.708  -4.633   8.621
ATOM   5259  N   LYS A 329     -14.476  -6.826   8.159
ATOM   5260  HN  LYS A 329     -14.520  -7.759   8.517
ATOM   5261  CA  LYS A 329     -14.218  -6.638   6.754
ATOM   5262  HA1 LYS A 329     -13.391  -6.085   6.657
ATOM   5263  CB  LYS A 329     -14.007  -7.992   6.041
ATOM   5264  HB1 LYS A 329     -14.917  -8.276   5.740
ATOM   5265  HB2 LYS A 329     -13.497  -8.555   6.691
ATOM   5266  CG  LYS A 329     -13.151  -7.966   4.769
ATOM   5267  HG1 LYS A 329     -13.164  -8.904   4.423
ATOM   5268  HG2 LYS A 329     -12.286  -7.546   5.042
ATOM   5269  CD  LYS A 329     -13.673  -7.104   3.617
ATOM   5270  HD1 LYS A 329     -13.655  -6.160   3.946
ATOM   5271  HD2 LYS A 329     -14.538  -7.517   3.331
ATOM   5272  CE  LYS A 329     -12.756  -7.144   2.390
ATOM   5273  HE1 LYS A 329     -12.764  -8.087   2.058
ATOM   5274  HE2 LYS A 329     -11.894  -6.717   2.664
ATOM   5275  NZ  LYS A 329     -13.314  -6.310   1.304
ATOM   5276  HZ1 LYS A 329     -12.946  -6.625   0.429
ATOM   5277  HZ2 LYS A 329     -14.310  -6.397   1.306
ATOM   5278  HZ3 LYS A 329     -13.054  -5.357   1.459
ATOM   5279  C   LYS A 329     -15.410  -5.958   6.126
ATOM   5280  O   LYS A 329     -15.267  -5.068   5.289
ATOM   5281  N   MET A 330     -16.619  -6.386   6.531
ATOM   5282  HN  MET A 330     -16.613  -7.084   7.247
ATOM   5283  CA  MET A 330     -17.923  -5.974   6.073
ATOM   5284  HA  MET A 330     -17.804  -5.944   5.081
ATOM   5285  CB  MET A 330     -19.036  -6.969   6.436
ATOM   5286  HB1 MET A 330     -19.893  -6.543   6.146
ATOM   5287  HB2 MET A 330     -18.895  -7.203   7.398
ATOM   5288  CG  MET A 330     -18.935  -8.283   5.663
ATOM   5289  HG1 MET A 330     -19.726  -8.826   5.944
ATOM   5290  HG2 MET A 330     -18.010  -8.625   5.827
ATOM   5291  SD  MET A 330     -19.081  -8.089   3.861
ATOM   5292  CE  MET A 330     -20.836  -7.618   3.879
ATOM   5293  HE1 MET A 330     -20.966  -6.870   4.530
ATOM   5294  HE2 MET A 330     -21.103  -7.322   2.962
ATOM   5295  HE3 MET A 330     -21.382  -8.409   4.155
ATOM   5296  C   MET A 330     -18.351  -4.605   6.543
ATOM   5297  O   MET A 330     -19.311  -4.065   5.997
ATOM   5298  N   ALA A 331     -17.718  -4.026   7.588
ATOM   5299  HN  ALA A 331     -16.923  -4.485   7.984
ATOM   5300  CA  ALA A 331     -18.150  -2.764   8.155
ATOM   5301  HA  ALA A 331     -17.408  -2.457   8.751
ATOM   5302  CB  ALA A 331     -18.399  -1.690   7.074
ATOM   5303  HB1 ALA A 331     -18.438  -0.791   7.511
ATOM   5304  HB2 ALA A 331     -17.650  -1.715   6.412
ATOM   5305  HB3 ALA A 331     -19.266  -1.884   6.616
ATOM   5306  C   ALA A 331     -19.425  -2.942   8.943
ATOM   5307  O   ALA A 331     -20.280  -2.064   9.002
ATOM   5308  N   GLN A 332     -19.595  -4.166   9.483
ATOM   5309  HN  GLN A 332     -18.881  -4.815   9.222
ATOM   5310  CA  GLN A 332     -20.592  -4.737  10.360
ATOM   5311  HA  GLN A 332     -21.390  -4.167  10.167
ATOM   5312  CB  GLN A 332     -20.850  -6.216  10.043
ATOM   5313  HB1 GLN A 332     -21.535  -6.527  10.701
ATOM   5314  HB2 GLN A 332     -19.952  -6.655  10.011
ATOM   5315  CG  GLN A 332     -21.468  -6.410   8.662
ATOM   5316  HG1 GLN A 332     -20.790  -6.111   7.990
ATOM   5317  HG2 GLN A 332     -22.374  -5.986   8.681
ATOM   5318  CD  GLN A 332     -21.674  -7.900   8.459
ATOM   5319  OE1 GLN A 332     -21.277  -8.710   9.295
ATOM   5320  NE2 GLN A 332     -22.304  -8.276   7.315
ATOM   5321 HE21 GLN A 332     -22.440  -9.258   7.181
ATOM   5322 HE22 GLN A 332     -22.627  -7.617   6.635
ATOM   5323  C   GLN A 332     -20.327  -4.629  11.849
ATOM   5324  O   GLN A 332     -21.074  -5.225  12.615
ATOM   5325  N   THR A 333     -19.204  -4.039  12.301
ATOM   5326  HN  THR A 333     -18.629  -3.550  11.645
ATOM   5327  CA  THR A 333     -18.783  -4.074  13.690
ATOM   5328  HA  THR A 333     -18.681  -5.051  13.875
ATOM   5329  CB  THR A 333     -17.484  -3.352  13.912
ATOM   5330  HB  THR A 333     -17.197  -3.464  14.863
ATOM   5331  OG1 THR A 333     -17.638  -1.964  13.653
ATOM   5332  HG1 THR A 333     -17.867  -1.650  12.732
ATOM   5333  CG2 THR A 333     -16.425  -3.946  12.965
ATOM   5334 HG21 THR A 333     -15.564  -3.453  13.090
ATOM   5335 HG22 THR A 333     -16.299  -4.914  13.183
ATOM   5336 HG23 THR A 333     -16.741  -3.848  12.021
ATOM   5337  C   THR A 333     -19.787  -3.503  14.657
ATOM   5338  O   THR A 333     -19.862  -3.956  15.801
ATOM   5339  N   GLY A 334     -20.559  -2.472  14.271
ATOM   5340  HN  GLY A 334     -20.469  -2.094  13.350
ATOM   5341  CA  GLY A 334     -21.517  -1.914  15.191
ATOM   5342  HA1 GLY A 334     -21.622  -2.570  15.939
ATOM   5343  HA2 GLY A 334     -22.313  -1.637  14.653
ATOM   5344  C   GLY A 334     -20.928  -0.666  15.779
ATOM   5345  O   GLY A 334     -21.601   0.043  16.527
ATOM   5346  N   PHE A 335     -19.642  -0.384  15.469
ATOM   5347  HN  PHE A 335     -19.118  -1.042  14.928
ATOM   5348  CA  PHE A 335     -19.005   0.834  15.894
ATOM   5349  HA  PHE A 335     -19.512   1.205  16.672
ATOM   5350  CB  PHE A 335     -17.545   0.638  16.339
ATOM   5351 HCB1 PHE A 335     -17.180   1.546  16.545
ATOM   5352 HCB2 PHE A 335     -17.104   0.067  15.646
ATOM   5353  CG  PHE A 335     -17.527  -0.136  17.615
ATOM   5354  CD1 PHE A 335     -17.602   0.522  18.821
ATOM   5355 HCD1 PHE A 335     -17.672   1.519  18.838
ATOM   5356  CE1 PHE A 335     -17.581  -0.181  20.006
ATOM   5357 HCE1 PHE A 335     -17.631   0.305  20.878
ATOM   5358  CZ  PHE A 335     -17.491  -1.551  19.986
ATOM   5359  HCZ PHE A 335     -17.479  -2.065  20.844
ATOM   5360  CE2 PHE A 335     -17.417  -2.214  18.784
ATOM   5361 HCE2 PHE A 335     -17.350  -3.212  18.767
ATOM   5362  CD2 PHE A 335     -17.435  -1.508  17.605
ATOM   5363 HCD2 PHE A 335     -17.381  -1.996  16.734
ATOM   5364  C   PHE A 335     -18.966   1.714  14.674
ATOM   5365  O   PHE A 335     -18.225   1.434  13.734
ATOM   5366  N   PRO A 336     -19.694   2.800  14.665
ATOM   5367  CA  PRO A 336     -19.819   3.608  13.479
ATOM   5368  HA  PRO A 336     -20.104   3.040  12.707
ATOM   5369  CB  PRO A 336     -20.874   4.659  13.809
ATOM   5370  HB1 PRO A 336     -21.421   4.818  12.987
ATOM   5371  HB2 PRO A 336     -20.417   5.425  14.261
ATOM   5372  CG  PRO A 336     -21.769   3.955  14.849
ATOM   5373  HG1 PRO A 336     -22.456   3.424  14.352
ATOM   5374  HG2 PRO A 336     -22.055   4.639  15.520
ATOM   5375  CD  PRO A 336     -20.830   2.964  15.559
ATOM   5376  HD1 PRO A 336     -21.303   2.084  15.613
ATOM   5377  HD2 PRO A 336     -20.498   3.405  16.393
ATOM   5378  C   PRO A 336     -18.537   4.165  12.940
ATOM   5379  O   PRO A 336     -18.425   4.313  11.724
ATOM   5380  N   TRP A 337     -17.573   4.508  13.810
ATOM   5381  HN  TRP A 337     -17.735   4.392  14.790
ATOM   5382  CA  TRP A 337     -16.316   5.037  13.366
ATOM   5383  HA  TRP A 337     -16.522   5.831  12.794
ATOM   5384  CB  TRP A 337     -15.428   5.497  14.538
ATOM   5385  HB1 TRP A 337     -15.359   4.708  15.148
ATOM   5386  HB2 TRP A 337     -15.837   6.348  14.866
ATOM   5387  CG  TRP A 337     -14.007   5.847  14.166
ATOM   5388  CD1 TRP A 337     -12.855   5.171  14.456
ATOM   5389  HD1 TRP A 337     -12.804   4.330  14.995
ATOM   5390  NE1 TRP A 337     -11.777   5.816  13.899
ATOM   5391  HE1 TRP A 337     -10.822   5.530  13.976
ATOM   5392  CE2 TRP A 337     -12.234   6.923  13.216
ATOM   5393  CZ2 TRP A 337     -11.566   7.867  12.489
ATOM   5394  HZ2 TRP A 337     -10.573   7.831  12.379
ATOM   5395  CH2 TRP A 337     -12.314   8.872  11.913
ATOM   5396  HH2 TRP A 337     -11.854   9.581  11.379
ATOM   5397  CZ3 TRP A 337     -13.683   8.918  12.058
ATOM   5398  HZ3 TRP A 337     -14.196   9.660  11.626
ATOM   5399  CE3 TRP A 337     -14.362   7.964  12.785
ATOM   5400  HE3 TRP A 337     -15.356   7.997  12.886
ATOM   5401  CD2 TRP A 337     -13.622   6.974  13.361
ATOM   5402  C   TRP A 337     -15.568   3.996  12.585
ATOM   5403  O   TRP A 337     -15.035   4.287  11.514
ATOM   5404  N   ILE A 338     -15.495   2.755  13.110
ATOM   5405  HN  ILE A 338     -15.944   2.568  13.984
ATOM   5406  CA  ILE A 338     -14.786   1.694  12.443
ATOM   5407  HA  ILE A 338     -13.866   2.047  12.275
ATOM   5408  CB  ILE A 338     -14.651   0.444  13.274
ATOM   5409  HB  ILE A 338     -15.521   0.212  13.710
ATOM   5410  CG2 ILE A 338     -14.244  -0.704  12.338
ATOM   5411 HG21 ILE A 338     -13.265  -0.877  12.442
ATOM   5412 HG22 ILE A 338     -14.763  -1.523  12.582
ATOM   5413 HG23 ILE A 338     -14.445  -0.442  11.394
ATOM   5414  CG1 ILE A 338     -13.650   0.656  14.425
ATOM   5415 HG11 ILE A 338     -12.820   1.016  13.998
ATOM   5416 HG12 ILE A 338     -13.621  -0.212  14.921
ATOM   5417  CD1 ILE A 338     -14.071   1.701  15.451
ATOM   5418 HD11 ILE A 338     -13.260   2.193  15.766
ATOM   5419 HD12 ILE A 338     -14.711   2.338  15.022
ATOM   5420 HD13 ILE A 338     -14.512   1.241  16.222
ATOM   5421  C   ILE A 338     -15.469   1.339  11.155
ATOM   5422  O   ILE A 338     -14.815   1.175  10.126
ATOM   5423  N   ASP A 339     -16.810   1.224  11.173
ATOM   5424  HN  ASP A 339     -17.303   1.422  12.020
ATOM   5425  CA  ASP A 339     -17.554   0.824  10.009
ATOM   5426  HA  ASP A 339     -17.180  -0.060   9.727
ATOM   5427  CB  ASP A 339     -19.055   0.651  10.290
ATOM   5428  HB1 ASP A 339     -19.504   0.487   9.411
ATOM   5429  HB2 ASP A 339     -19.340   1.421  10.861
ATOM   5430  CG  ASP A 339     -19.219  -0.612  11.122
ATOM   5431  OD1 ASP A 339     -18.229  -1.391  11.207
ATOM   5432  OD2 ASP A 339     -20.328  -0.822  11.675
ATOM   5433  C   ASP A 339     -17.405   1.855   8.927
ATOM   5434  O   ASP A 339     -17.293   1.510   7.752
ATOM   5435  N   ALA A 340     -17.409   3.151   9.292
ATOM   5436  HN  ALA A 340     -17.487   3.387  10.261
ATOM   5437  CA  ALA A 340     -17.304   4.200   8.320
ATOM   5438  HA  ALA A 340     -18.066   4.089   7.682
ATOM   5439  CB  ALA A 340     -17.400   5.598   8.951
ATOM   5440  HB1 ALA A 340     -17.220   5.525   9.932
ATOM   5441  HB2 ALA A 340     -16.722   6.195   8.523
ATOM   5442  HB3 ALA A 340     -18.319   5.962   8.799
ATOM   5443  C   ALA A 340     -15.979   4.096   7.627
ATOM   5444  O   ALA A 340     -15.897   4.259   6.410
ATOM   5445  N   ILE A 341     -14.896   3.824   8.386
ATOM   5446  HN  ILE A 341     -15.013   3.682   9.369
ATOM   5447  CA  ILE A 341     -13.578   3.734   7.815
ATOM   5448  HA  ILE A 341     -13.407   4.593   7.332
ATOM   5449  CB  ILE A 341     -12.513   3.562   8.860
ATOM   5450  HB  ILE A 341     -12.708   2.788   9.462
ATOM   5451  CG2 ILE A 341     -11.181   3.271   8.147
ATOM   5452 HG21 ILE A 341     -10.484   3.900   8.490
ATOM   5453 HG22 ILE A 341     -10.911   2.327   8.335
ATOM   5454 HG23 ILE A 341     -11.303   3.401   7.163
ATOM   5455  CG1 ILE A 341     -12.470   4.803   9.768
ATOM   5456 HG11 ILE A 341     -13.411   4.950  10.072
ATOM   5457 HG12 ILE A 341     -11.999   5.510   9.241
ATOM   5458  CD1 ILE A 341     -11.647   4.615  11.039
ATOM   5459 HD11 ILE A 341     -11.738   5.431  11.609
ATOM   5460 HD12 ILE A 341     -11.988   3.815  11.532
ATOM   5461 HD13 ILE A 341     -10.688   4.479  10.789
ATOM   5462  C   ILE A 341     -13.516   2.564   6.879
ATOM   5463  O   ILE A 341     -13.006   2.684   5.768
ATOM   5464  N   MET A 342     -14.054   1.403   7.296
ATOM   5465  HN  MET A 342     -14.497   1.368   8.192
ATOM   5466  CA  MET A 342     -14.011   0.213   6.492
ATOM   5467  HA  MET A 342     -13.048   0.036   6.287
ATOM   5468  CB  MET A 342     -14.557  -1.031   7.212
ATOM   5469  HB1 MET A 342     -14.476  -1.786   6.561
ATOM   5470  HB2 MET A 342     -15.454  -0.773   7.570
ATOM   5471  CG  MET A 342     -13.712  -1.425   8.427
ATOM   5472  HG1 MET A 342     -14.116  -2.272   8.773
ATOM   5473  HG2 MET A 342     -13.680  -0.612   9.008
ATOM   5474  SD  MET A 342     -11.977  -1.827   8.050
ATOM   5475  CE  MET A 342     -12.353  -3.375   7.180
ATOM   5476  HE1 MET A 342     -13.023  -3.893   7.712
ATOM   5477  HE2 MET A 342     -12.727  -3.159   6.278
ATOM   5478  HE3 MET A 342     -11.511  -3.906   7.082
ATOM   5479  C   MET A 342     -14.810   0.437   5.246
ATOM   5480  O   MET A 342     -14.499  -0.125   4.198
ATOM   5481  N   THR A 343     -15.902   1.220   5.340
ATOM   5482  HN  THR A 343     -16.158   1.599   6.230
ATOM   5483  CA  THR A 343     -16.708   1.523   4.188
ATOM   5484  HA  THR A 343     -16.958   0.651   3.768
ATOM   5485  CB  THR A 343     -17.974   2.244   4.539
ATOM   5486  HB  THR A 343     -17.757   3.113   4.984
ATOM   5487  OG1 THR A 343     -18.745   1.453   5.431
ATOM   5488  HG1 THR A 343     -18.432   1.308   6.370
ATOM   5489  CG2 THR A 343     -18.772   2.507   3.249
ATOM   5490 HG21 THR A 343     -19.174   3.421   3.296
ATOM   5491 HG22 THR A 343     -18.154   2.446   2.466
ATOM   5492 HG23 THR A 343     -19.494   1.820   3.167
ATOM   5493  C   THR A 343     -15.918   2.381   3.241
ATOM   5494  O   THR A 343     -15.963   2.173   2.030
ATOM   5495  N   GLN A 344     -15.163   3.368   3.769
ATOM   5496  HN  GLN A 344     -15.145   3.492   4.761
ATOM   5497  CA  GLN A 344     -14.385   4.245   2.938
ATOM   5498  HA  GLN A 344     -15.018   4.706   2.315
ATOM   5499  CB  GLN A 344     -13.633   5.325   3.740
ATOM   5500  HB1 GLN A 344     -12.978   4.836   4.316
ATOM   5501  HB2 GLN A 344     -14.337   5.898   4.160
ATOM   5502  CG  GLN A 344     -12.804   6.256   2.853
ATOM   5503  HG1 GLN A 344     -13.448   6.739   2.260
ATOM   5504  HG2 GLN A 344     -12.076   5.700   2.452
ATOM   5505  CD  GLN A 344     -12.125   7.312   3.716
ATOM   5506  OE1 GLN A 344     -11.883   7.106   4.906
ATOM   5507  NE2 GLN A 344     -11.805   8.478   3.097
ATOM   5508 HE21 GLN A 344     -11.359   9.171   3.663
ATOM   5509 HE22 GLN A 344     -12.001   8.645   2.131
ATOM   5510  C   GLN A 344     -13.358   3.420   2.223
ATOM   5511  O   GLN A 344     -13.122   3.615   1.030
ATOM   5512  N   LEU A 345     -12.733   2.445   2.922
ATOM   5513  HN  LEU A 345     -12.974   2.283   3.879
ATOM   5514  CA  LEU A 345     -11.721   1.640   2.289
ATOM   5515  HA  LEU A 345     -10.993   2.307   2.128
ATOM   5516  CB  LEU A 345     -11.189   0.428   3.087
ATOM   5517  HB1 LEU A 345     -10.739  -0.144   2.401
ATOM   5518  HB2 LEU A 345     -11.988   0.083   3.579
ATOM   5519  CG  LEU A 345     -10.125   0.628   4.178
ATOM   5520  HG  LEU A 345      -9.819  -0.275   4.480
ATOM   5521  CD1 LEU A 345      -8.875   1.313   3.615
ATOM   5522 HD11 LEU A 345      -8.671   2.122   4.166
ATOM   5523 HD12 LEU A 345      -8.108   0.672   3.652
ATOM   5524 HD13 LEU A 345      -9.050   1.581   2.668
ATOM   5525  CD2 LEU A 345     -10.691   1.254   5.457
ATOM   5526 HD21 LEU A 345     -10.204   2.107   5.645
ATOM   5527 HD22 LEU A 345     -11.665   1.439   5.325
ATOM   5528 HD23 LEU A 345     -10.565   0.615   6.216
ATOM   5529  C   LEU A 345     -12.315   0.941   1.114
ATOM   5530  O   LEU A 345     -11.708   0.869   0.050
ATOM   5531  N   ARG A 346     -13.508   0.358   1.305
ATOM   5532  HN  ARG A 346     -13.978   0.487   2.178
ATOM   5533  CA  ARG A 346     -14.127  -0.443   0.294
ATOM   5534  HA  ARG A 346     -13.453  -1.131   0.023
ATOM   5535  CB  ARG A 346     -15.387  -1.138   0.822
ATOM   5536  HB1 ARG A 346     -15.675  -1.778   0.110
ATOM   5537  HB2 ARG A 346     -16.005  -0.411   1.121
ATOM   5538  CG  ARG A 346     -15.083  -1.981   2.060
ATOM   5539  HG1 ARG A 346     -14.908  -1.329   2.797
ATOM   5540  HG2 ARG A 346     -14.370  -2.625   1.783
ATOM   5541  CD  ARG A 346     -16.253  -2.836   2.531
ATOM   5542  HD1 ARG A 346     -17.094  -2.364   2.267
ATOM   5543  HD2 ARG A 346     -16.089  -3.065   3.490
ATOM   5544  NE  ARG A 346     -16.192  -4.103   1.755
ATOM   5545  HE  ARG A 346     -15.494  -4.226   1.049
ATOM   5546  CZ  ARG A 346     -17.092  -5.097   2.010
ATOM   5547  NH1 ARG A 346     -18.032  -4.931   2.985
ATOM   5548 HH11 ARG A 346     -18.691  -5.659   3.172
ATOM   5549 HH12 ARG A 346     -18.063  -4.088   3.522
ATOM   5550  NH2 ARG A 346     -17.050  -6.249   1.276
ATOM   5551 HH21 ARG A 346     -17.709  -6.977   1.463
ATOM   5552 HH22 ARG A 346     -16.361  -6.371   0.561
ATOM   5553  C   ARG A 346     -14.515   0.389  -0.889
ATOM   5554  O   ARG A 346     -14.328  -0.032  -2.028
ATOM   5555  N   GLN A 347     -15.128   1.566  -0.648
ATOM   5556  HN  GLN A 347     -15.264   1.863   0.297
ATOM   5557  CA  GLN A 347     -15.590   2.403  -1.724
ATOM   5558  HA  GLN A 347     -16.080   1.772  -2.326
ATOM   5559  CB  GLN A 347     -16.496   3.542  -1.226
ATOM   5560  HB1 GLN A 347     -16.818   4.009  -2.049
ATOM   5561  HB2 GLN A 347     -15.955   4.040  -0.548
ATOM   5562  CG  GLN A 347     -17.757   3.084  -0.492
ATOM   5563  HG1 GLN A 347     -17.461   2.626   0.346
ATOM   5564  HG2 GLN A 347     -18.324   2.596  -1.155
ATOM   5565  CD  GLN A 347     -18.523   4.334  -0.077
ATOM   5566  OE1 GLN A 347     -18.084   5.458  -0.318
ATOM   5567  NE2 GLN A 347     -19.708   4.137   0.560
ATOM   5568 HE21 GLN A 347     -20.211   4.957   0.832
ATOM   5569 HE22 GLN A 347     -20.065   3.224   0.756
ATOM   5570  C   GLN A 347     -14.466   3.090  -2.453
ATOM   5571  O   GLN A 347     -14.393   3.033  -3.679
ATOM   5572  N   GLU A 348     -13.623   3.824  -1.696
ATOM   5573  HN  GLU A 348     -13.760   3.789  -0.706
ATOM   5574  CA  GLU A 348     -12.542   4.656  -2.176
ATOM   5575  HA  GLU A 348     -12.872   4.965  -3.068
ATOM   5576  CB  GLU A 348     -12.284   5.849  -1.235
ATOM   5577  HB1 GLU A 348     -11.536   6.371  -1.644
ATOM   5578  HB2 GLU A 348     -12.183   5.465  -0.317
ATOM   5579  CG  GLU A 348     -13.489   6.799  -1.174
ATOM   5580  HG1 GLU A 348     -14.241   6.284  -0.762
ATOM   5581  HG2 GLU A 348     -13.593   7.191  -2.088
ATOM   5582  CD  GLU A 348     -13.182   7.955  -0.233
ATOM   5583  OE1 GLU A 348     -12.064   7.973   0.351
ATOM   5584  OE2 GLU A 348     -14.063   8.844  -0.087
ATOM   5585  C   GLU A 348     -11.236   3.951  -2.421
ATOM   5586  O   GLU A 348     -10.485   4.341  -3.310
ATOM   5587  N   GLY A 349     -10.889   2.939  -1.603
ATOM   5588  HN  GLY A 349     -11.501   2.674  -0.858
ATOM   5589  CA  GLY A 349      -9.650   2.236  -1.787
ATOM   5590  HA1 GLY A 349      -9.434   2.291  -2.762
ATOM   5591  HA2 GLY A 349      -9.762   1.344  -1.350
ATOM   5592  C   GLY A 349      -8.525   2.932  -1.059
ATOM   5593  O   GLY A 349      -7.374   2.504  -1.167
ATOM   5594  N   TRP A 350      -8.799   4.033  -0.319
ATOM   5595  HN  TRP A 350      -9.728   4.400  -0.283
ATOM   5596  CA  TRP A 350      -7.732   4.670   0.418
ATOM   5597  HA  TRP A 350      -7.051   3.962   0.605
ATOM   5598  CB  TRP A 350      -7.040   5.800  -0.373
ATOM   5599  HB1 TRP A 350      -7.698   6.553  -0.391
ATOM   5600  HB2 TRP A 350      -6.739   5.379  -1.228
ATOM   5601  CG  TRP A 350      -5.787   6.376   0.255
ATOM   5602  CD1 TRP A 350      -4.493   5.968   0.110
ATOM   5603  HD1 TRP A 350      -4.196   5.191  -0.445
ATOM   5604  NE1 TRP A 350      -3.656   6.782   0.838
ATOM   5605  HE1 TRP A 350      -2.662   6.694   0.898
ATOM   5606  CE2 TRP A 350      -4.419   7.738   1.469
ATOM   5607  CZ2 TRP A 350      -4.065   8.766   2.297
ATOM   5608  HZ2 TRP A 350      -3.109   8.930   2.542
ATOM   5609  CH2 TRP A 350      -5.075   9.569   2.782
ATOM   5610  HH2 TRP A 350      -4.847  10.329   3.391
ATOM   5611  CZ3 TRP A 350      -6.392   9.346   2.444
ATOM   5612  HZ3 TRP A 350      -7.100   9.948   2.813
ATOM   5613  CE3 TRP A 350      -6.756   8.311   1.608
ATOM   5614  HE3 TRP A 350      -7.712   8.151   1.362
ATOM   5615  CD2 TRP A 350      -5.756   7.515   1.132
ATOM   5616  C   TRP A 350      -8.287   5.262   1.683
ATOM   5617  O   TRP A 350      -9.395   5.796   1.696
ATOM   5618  N   ILE A 351      -7.526   5.162   2.799
ATOM   5619  HN  ILE A 351      -6.658   4.668   2.755
ATOM   5620  CA  ILE A 351      -7.939   5.751   4.048
ATOM   5621  HA  ILE A 351      -8.636   6.433   3.828
ATOM   5622  CB  ILE A 351      -8.581   4.781   5.001
ATOM   5623  HB  ILE A 351      -8.800   5.217   5.874
ATOM   5624  CG2 ILE A 351      -9.901   4.305   4.368
ATOM   5625 HG21 ILE A 351     -10.655   4.843   4.745
ATOM   5626 HG22 ILE A 351      -9.852   4.433   3.378
ATOM   5627 HG23 ILE A 351     -10.033   3.337   4.580
ATOM   5628  CG1 ILE A 351      -7.609   3.649   5.377
ATOM   5629 HG11 ILE A 351      -6.771   4.100   5.684
ATOM   5630 HG12 ILE A 351      -7.587   3.035   4.588
ATOM   5631  CD1 ILE A 351      -8.080   2.796   6.556
ATOM   5632 HD11 ILE A 351      -8.142   3.373   7.371
ATOM   5633 HD12 ILE A 351      -8.978   2.411   6.341
ATOM   5634 HD13 ILE A 351      -7.421   2.059   6.709
ATOM   5635  C   ILE A 351      -6.737   6.366   4.711
ATOM   5636  O   ILE A 351      -5.605   5.933   4.512
ATOM   5637  N   HIE A 352      -6.976   7.406   5.534
ATOM   5638  HN  HIE A 352      -7.931   7.664   5.678
ATOM   5639  CA  HIE A 352      -5.975   8.178   6.224
ATOM   5640  HA  HIE A 352      -5.341   8.568   5.556
ATOM   5641  CB  HIE A 352      -6.627   9.327   7.008
ATOM   5642  HB1 HIE A 352      -7.067   8.896   7.796
ATOM   5643  HB2 HIE A 352      -7.177   9.828   6.339
ATOM   5644  CG  HIE A 352      -5.682  10.334   7.581
ATOM   5645  ND1 HIE A 352      -5.152  10.264   8.847
ATOM   5646  HE2 HIE A 352      -3.914  13.020   7.845
ATOM   5647  CE1 HIE A 352      -4.396  11.377   9.017
ATOM   5648  HE1 HIE A 352      -3.893  11.587   9.855
ATOM   5649  NE2 HIE A 352      -4.401  12.152   7.946
ATOM   5650  CD2 HIE A 352      -5.212  11.491   7.042
ATOM   5651  HD2 HIE A 352      -5.423  11.818   6.121
ATOM   5652  C   HIE A 352      -5.241   7.276   7.176
ATOM   5653  O   HIE A 352      -5.788   6.286   7.655
ATOM   5654  N   HIS A 353      -3.968   7.609   7.484
ATOM   5655  HN  HIS A 353      -3.599   8.479   7.155
ATOM   5656  CA  HIS A 353      -3.128   6.745   8.273
ATOM   5657  HA  HIS A 353      -3.075   5.886   7.763
ATOM   5658  CB  HIS A 353      -1.698   7.285   8.450
ATOM   5659  HB1 HIS A 353      -1.426   7.626   7.550
ATOM   5660  HB2 HIS A 353      -1.182   6.545   8.881
ATOM   5661  CG  HIS A 353      -1.579   8.456   9.380
ATOM   5662  ND1 HIS A 353      -1.901   9.754   9.058
ATOM   5663  HD1 HIS A 353      -2.268  10.078   8.186
ATOM   5664  CE1 HIS A 353      -1.624  10.510  10.151
ATOM   5665  HE1 HIS A 353      -1.764  11.499  10.195
ATOM   5666  NE2 HIS A 353      -1.148   9.787  11.150
ATOM   5667  CD2 HIS A 353      -1.122   8.493  10.665
ATOM   5668  HD2 HIS A 353      -0.812   7.696  11.183
ATOM   5669  C   HIS A 353      -3.722   6.513   9.633
ATOM   5670  O   HIS A 353      -3.748   5.380  10.111
ATOM   5671  N   LEU A 354      -4.230   7.569  10.294
ATOM   5672  HN  LEU A 354      -4.214   8.471   9.862
ATOM   5673  CA  LEU A 354      -4.796   7.428  11.608
ATOM   5674  HA  LEU A 354      -4.078   7.034  12.182
ATOM   5675  CB  LEU A 354      -5.219   8.762  12.247
ATOM   5676  HB1 LEU A 354      -5.666   8.524  13.109
ATOM   5677  HB2 LEU A 354      -5.725   9.257  11.541
ATOM   5678  CG  LEU A 354      -4.028   9.661  12.622
ATOM   5679  HG  LEU A 354      -3.551   9.914  11.780
ATOM   5680  CD1 LEU A 354      -4.498  10.976  13.267
ATOM   5681 HD11 LEU A 354      -3.939  11.160  14.075
ATOM   5682 HD12 LEU A 354      -4.396  11.718  12.605
ATOM   5683 HD13 LEU A 354      -5.458  10.884  13.531
ATOM   5684  CD2 LEU A 354      -3.015   8.902  13.494
ATOM   5685 HD21 LEU A 354      -2.807   9.450  14.304
ATOM   5686 HD22 LEU A 354      -3.413   8.026  13.768
ATOM   5687 HD23 LEU A 354      -2.181   8.747  12.964
ATOM   5688  C   LEU A 354      -6.007   6.549  11.530
ATOM   5689  O   LEU A 354      -6.333   5.859  12.495
ATOM   5690  N   ALA A 355      -6.751   6.600  10.407
ATOM   5691  HN  ALA A 355      -6.498   7.234   9.676
ATOM   5692  CA  ALA A 355      -7.903   5.755  10.247
ATOM   5693  HA  ALA A 355      -8.519   5.947  11.011
ATOM   5694  CB  ALA A 355      -8.672   6.024   8.942
ATOM   5695  HB1 ALA A 355      -9.062   6.944   8.978
ATOM   5696  HB2 ALA A 355      -8.040   5.952   8.171
ATOM   5697  HB3 ALA A 355      -9.402   5.347   8.849
ATOM   5698  C   ALA A 355      -7.445   4.328  10.223
ATOM   5699  O   ALA A 355      -8.079   3.453  10.811
ATOM   5700  N   ARG A 356      -6.317   4.056   9.537
ATOM   5701  HN  ARG A 356      -5.829   4.803   9.086
ATOM   5702  CA  ARG A 356      -5.798   2.720   9.438
ATOM   5703  HA  ARG A 356      -6.507   2.128   9.055
ATOM   5704  CB  ARG A 356      -4.603   2.621   8.469
ATOM   5705  HB1 ARG A 356      -4.280   1.676   8.512
ATOM   5706  HB2 ARG A 356      -3.985   3.371   8.703
ATOM   5707  CG  ARG A 356      -5.056   2.863   7.021
ATOM   5708  HG1 ARG A 356      -5.345   3.820   6.994
ATOM   5709  HG2 ARG A 356      -5.715   2.136   6.828
ATOM   5710  CD  ARG A 356      -3.988   2.736   5.928
ATOM   5711  HD1 ARG A 356      -3.602   1.816   5.990
ATOM   5712  HD2 ARG A 356      -3.390   3.535   5.997
ATOM   5713  NE  ARG A 356      -4.719   2.831   4.629
ATOM   5714  HE  ARG A 356      -5.643   2.453   4.565
ATOM   5715  CZ  ARG A 356      -4.169   3.416   3.527
ATOM   5716  NH1 ARG A 356      -2.897   3.908   3.557
ATOM   5717 HH11 ARG A 356      -2.494   4.337   2.749
ATOM   5718 HH12 ARG A 356      -2.358   3.830   4.396
ATOM   5719  NH2 ARG A 356      -4.904   3.522   2.382
ATOM   5720 HH21 ARG A 356      -4.501   3.951   1.574
ATOM   5721 HH22 ARG A 356      -5.836   3.161   2.360
ATOM   5722  C   ARG A 356      -5.427   2.251  10.811
ATOM   5723  O   ARG A 356      -5.647   1.091  11.156
ATOM   5724  N   HIS A 357      -4.875   3.152  11.647
ATOM   5725  HN  HIS A 357      -4.728   4.090  11.334
ATOM   5726  CA  HIS A 357      -4.495   2.784  12.981
ATOM   5727  HA  HIS A 357      -3.818   2.055  12.883
ATOM   5728  CB  HIS A 357      -3.862   3.938  13.776
ATOM   5729  HB1 HIS A 357      -3.722   3.589  14.703
ATOM   5730  HB2 HIS A 357      -4.451   4.732  13.624
ATOM   5731  CG  HIS A 357      -2.505   4.329  13.274
ATOM   5732  ND1 HIS A 357      -1.771   5.377  13.786
ATOM   5733  HD1 HIS A 357      -2.044   5.992  14.526
ATOM   5734  CE1 HIS A 357      -0.606   5.413  13.092
ATOM   5735  HE1 HIS A 357       0.120   6.081  13.255
ATOM   5736  NE2 HIS A 357      -0.541   4.463  12.176
ATOM   5737  CD2 HIS A 357      -1.741   3.783  12.291
ATOM   5738  HD2 HIS A 357      -2.009   3.000  11.730
ATOM   5739  C   HIS A 357      -5.710   2.343  13.744
ATOM   5740  O   HIS A 357      -5.665   1.343  14.458
ATOM   5741  N   ALA A 358      -6.834   3.076  13.621
ATOM   5742  HN  ALA A 358      -6.858   3.848  12.986
ATOM   5743  CA  ALA A 358      -7.998   2.752  14.398
ATOM   5744  HA  ALA A 358      -7.696   2.794  15.350
ATOM   5745  CB  ALA A 358      -9.155   3.742  14.181
ATOM   5746  HB1 ALA A 358      -9.105   4.459  14.876
ATOM   5747  HB2 ALA A 358      -9.072   4.145  13.269
ATOM   5748  HB3 ALA A 358     -10.023   3.251  14.259
ATOM   5749  C   ALA A 358      -8.519   1.385  14.054
ATOM   5750  O   ALA A 358      -8.781   0.580  14.945
ATOM   5751  N   VAL A 359      -8.675   1.079  12.750
ATOM   5752  HN  VAL A 359      -8.392   1.742  12.057
ATOM   5753  CA  VAL A 359      -9.239  -0.179  12.330
ATOM   5754  HA  VAL A 359     -10.085  -0.268  12.856
ATOM   5755  CB  VAL A 359      -9.581  -0.220  10.867
ATOM   5756  HB  VAL A 359      -9.944  -1.109  10.589
ATOM   5757  CG1 VAL A 359     -10.681   0.820  10.602
ATOM   5758 HG11 VAL A 359     -10.630   1.533  11.301
ATOM   5759 HG12 VAL A 359     -10.540   1.219   9.696
ATOM   5760 HG13 VAL A 359     -11.572   0.368  10.641
ATOM   5761  CG2 VAL A 359      -8.302  -0.009  10.039
ATOM   5762 HG21 VAL A 359      -7.816   0.792  10.389
ATOM   5763 HG22 VAL A 359      -7.724  -0.821  10.120
ATOM   5764 HG23 VAL A 359      -8.554   0.136   9.082
ATOM   5765  C   VAL A 359      -8.315  -1.325  12.626
ATOM   5766  O   VAL A 359      -8.774  -2.412  12.975
ATOM   5767  N   ALA A 360      -6.995  -1.136  12.434
ATOM   5768  HN  ALA A 360      -6.671  -0.246  12.114
ATOM   5769  CA  ALA A 360      -6.040  -2.185  12.679
ATOM   5770  HA  ALA A 360      -6.355  -2.969  12.144
ATOM   5771  CB  ALA A 360      -4.616  -1.815  12.232
ATOM   5772  HB1 ALA A 360      -4.297  -1.036  12.772
ATOM   5773  HB2 ALA A 360      -4.014  -2.600  12.378
ATOM   5774  HB3 ALA A 360      -4.632  -1.574  11.262
ATOM   5775  C   ALA A 360      -5.980  -2.509  14.141
ATOM   5776  O   ALA A 360      -5.917  -3.679  14.515
ATOM   5777  N   CYS A 361      -5.982  -1.476  15.009
ATOM   5778  HN  CYS A 361      -6.037  -0.542  14.657
ATOM   5779  CA  CYS A 361      -5.906  -1.690  16.430
ATOM   5780  HA  CYS A 361      -5.061  -2.196  16.602
ATOM   5781  CB  CYS A 361      -5.859  -0.379  17.232
ATOM   5782  HB1 CYS A 361      -6.734   0.078  17.069
ATOM   5783  HB2 CYS A 361      -5.004   0.072  16.976
ATOM   5784  SG  CYS A 361      -5.764  -0.662  19.027
ATOM   5785  HSG CYS A 361      -5.758   0.376  19.868
ATOM   5786  C   CYS A 361      -7.125  -2.440  16.873
ATOM   5787  O   CYS A 361      -7.032  -3.382  17.657
ATOM   5788  N   PHE A 362      -8.303  -2.050  16.346
ATOM   5789  HN  PHE A 362      -8.301  -1.307  15.677
ATOM   5790  CA  PHE A 362      -9.563  -2.648  16.697
ATOM   5791  HA  PHE A 362      -9.721  -2.539  17.678
ATOM   5792  CB  PHE A 362     -10.710  -1.953  15.922
ATOM   5793 HCB1 PHE A 362     -10.519  -2.102  14.952
ATOM   5794 HCB2 PHE A 362     -10.765  -1.022  16.284
ATOM   5795  CG  PHE A 362     -12.040  -2.577  16.182
ATOM   5796  CD1 PHE A 362     -12.851  -2.135  17.204
ATOM   5797 HCD1 PHE A 362     -12.545  -1.385  17.791
ATOM   5798  CE1 PHE A 362     -14.078  -2.715  17.425
ATOM   5799 HCE1 PHE A 362     -14.657  -2.386  18.171
ATOM   5800  CZ  PHE A 362     -14.513  -3.745  16.626
ATOM   5801  HCZ PHE A 362     -15.405  -4.167  16.789
ATOM   5802  CE2 PHE A 362     -13.713  -4.190  15.601
ATOM   5803 HCE2 PHE A 362     -14.023  -4.938  15.014
ATOM   5804  CD2 PHE A 362     -12.487  -3.607  15.383
ATOM   5805 HCD2 PHE A 362     -11.911  -3.935  14.634
ATOM   5806  C   PHE A 362      -9.531  -4.113  16.350
ATOM   5807  O   PHE A 362      -9.895  -4.958  17.162
ATOM   5808  N   LEU A 363      -9.062  -4.455  15.138
ATOM   5809  HN  LEU A 363      -8.714  -3.731  14.542
ATOM   5810  CA  LEU A 363      -9.035  -5.811  14.654
ATOM   5811  HA  LEU A 363      -9.967  -6.168  14.714
ATOM   5812  CB  LEU A 363      -8.540  -5.855  13.192
ATOM   5813  HB1 LEU A 363      -7.553  -5.706  13.245
ATOM   5814  HB2 LEU A 363      -9.118  -5.204  12.700
ATOM   5815  CG  LEU A 363      -8.708  -7.193  12.441
ATOM   5816  HG  LEU A 363      -8.312  -7.071  11.531
ATOM   5817  CD1 LEU A 363      -7.908  -8.334  13.073
ATOM   5818 HD11 LEU A 363      -7.592  -8.048  13.978
ATOM   5819 HD12 LEU A 363      -8.497  -9.138  13.155
ATOM   5820 HD13 LEU A 363      -7.124  -8.544  12.489
ATOM   5821  CD2 LEU A 363     -10.188  -7.537  12.239
ATOM   5822 HD21 LEU A 363     -10.743  -6.944  12.823
ATOM   5823 HD22 LEU A 363     -10.428  -7.392  11.279
ATOM   5824 HD23 LEU A 363     -10.336  -8.495  12.486
ATOM   5825  C   LEU A 363      -8.104  -6.655  15.484
ATOM   5826  O   LEU A 363      -8.409  -7.807  15.792
ATOM   5827  N   THR A 364      -6.938  -6.101  15.877
ATOM   5828  HN  THR A 364      -6.782  -5.128  15.709
ATOM   5829  CA  THR A 364      -5.914  -6.870  16.531
ATOM   5830  HA  THR A 364      -6.102  -7.823  16.293
ATOM   5831  CB  THR A 364      -4.530  -6.523  16.039
ATOM   5832  HB  THR A 364      -3.854  -7.043  16.561
ATOM   5833  OG1 THR A 364      -4.253  -5.143  16.224
ATOM   5834  HG1 THR A 364      -4.334  -4.734  17.133
ATOM   5835  CG2 THR A 364      -4.446  -6.876  14.544
ATOM   5836 HG21 THR A 364      -4.340  -6.033  14.016
ATOM   5837 HG22 THR A 364      -3.659  -7.474  14.394
ATOM   5838 HG23 THR A 364      -5.286  -7.345  14.273
ATOM   5839  C   THR A 364      -5.968  -6.732  18.030
ATOM   5840  O   THR A 364      -6.905  -7.186  18.683
ATOM   5841  N   ARG A 365      -4.926  -6.104  18.603
ATOM   5842  HN  ARG A 365      -4.265  -5.675  17.987
ATOM   5843  CA  ARG A 365      -4.667  -5.987  20.012
ATOM   5844  HA  ARG A 365      -4.614  -6.926  20.351
ATOM   5845  CB  ARG A 365      -3.351  -5.241  20.286
ATOM   5846  HB1 ARG A 365      -2.639  -5.740  19.792
ATOM   5847  HB2 ARG A 365      -3.291  -5.137  21.279
ATOM   5848  CG  ARG A 365      -3.358  -3.825  19.708
ATOM   5849  HG1 ARG A 365      -4.065  -3.332  20.215
ATOM   5850  HG2 ARG A 365      -3.441  -3.940  18.718
ATOM   5851  CD  ARG A 365      -2.068  -3.028  19.922
ATOM   5852  HD1 ARG A 365      -1.342  -3.489  19.411
ATOM   5853  HD2 ARG A 365      -1.968  -2.876  20.905
ATOM   5854  NE  ARG A 365      -2.290  -1.700  19.285
ATOM   5855  HE  ARG A 365      -2.638  -1.650  18.349
ATOM   5856  CZ  ARG A 365      -2.021  -0.552  19.971
ATOM   5857  NH1 ARG A 365      -1.450  -0.612  21.206
ATOM   5858 HH11 ARG A 365      -1.253   0.230  21.709
ATOM   5859 HH12 ARG A 365      -1.211  -1.499  21.601
ATOM   5860  NH2 ARG A 365      -2.348   0.659  19.431
ATOM   5861 HH21 ARG A 365      -2.151   1.501  19.934
ATOM   5862 HH22 ARG A 365      -2.767   0.703  18.524
ATOM   5863  C   ARG A 365      -5.756  -5.246  20.728
ATOM   5864  O   ARG A 365      -5.909  -5.426  21.935
ATOM   5865  N   GLY A 366      -6.447  -4.294  20.065
ATOM   5866  HN  GLY A 366      -6.277  -4.104  19.098
ATOM   5867  CA  GLY A 366      -7.435  -3.567  20.808
ATOM   5868  HA1 GLY A 366      -7.759  -2.849  20.192
ATOM   5869  HA2 GLY A 366      -6.994  -3.323  21.672
ATOM   5870  C   GLY A 366      -8.665  -4.358  21.190
ATOM   5871  O   GLY A 366      -8.891  -4.597  22.374
ATOM   5872  N   ASP A 367      -9.549  -4.676  20.209
ATOM   5873  HN  ASP A 367      -9.338  -4.426  19.264
ATOM   5874  CA  ASP A 367     -10.789  -5.367  20.495
ATOM   5875  HA  ASP A 367     -10.810  -5.314  21.493
ATOM   5876  CB  ASP A 367     -11.959  -4.675  19.779
ATOM   5877  HB1 ASP A 367     -12.791  -5.177  20.015
ATOM   5878  HB2 ASP A 367     -11.697  -4.564  18.820
ATOM   5879  CG  ASP A 367     -12.085  -3.281  20.379
ATOM   5880  OD1 ASP A 367     -12.714  -3.149  21.462
ATOM   5881  OD2 ASP A 367     -11.528  -2.329  19.769
ATOM   5882  C   ASP A 367     -10.905  -6.843  20.174
ATOM   5883  O   ASP A 367     -11.156  -7.680  21.038
ATOM   5884  N   LEU A 368     -10.742  -7.168  18.869
ATOM   5885  HN  LEU A 368     -10.368  -6.460  18.270
ATOM   5886  CA  LEU A 368     -11.057  -8.441  18.259
ATOM   5887  HA  LEU A 368     -11.935  -8.667  18.681
ATOM   5888  CB  LEU A 368     -11.191  -8.347  16.730
ATOM   5889  HB1 LEU A 368     -11.433  -9.266  16.418
ATOM   5890  HB2 LEU A 368     -10.350  -7.914  16.406
ATOM   5891  CG  LEU A 368     -12.343  -7.427  16.279
ATOM   5892  HG  LEU A 368     -12.084  -6.484  16.486
ATOM   5893  CD1 LEU A 368     -12.551  -7.497  14.758
ATOM   5894 HD11 LEU A 368     -12.711  -6.574  14.408
ATOM   5895 HD12 LEU A 368     -11.732  -7.885  14.335
ATOM   5896 HD13 LEU A 368     -13.342  -8.077  14.564
ATOM   5897  CD2 LEU A 368     -13.631  -7.701  17.074
ATOM   5898 HD21 LEU A 368     -13.726  -7.009  17.789
ATOM   5899 HD22 LEU A 368     -14.413  -7.658  16.452
ATOM   5900 HD23 LEU A 368     -13.572  -8.611  17.485
ATOM   5901  C   LEU A 368     -10.102  -9.556  18.565
ATOM   5902  O   LEU A 368     -10.510 -10.716  18.638
ATOM   5903  N   TRP A 369      -8.808  -9.237  18.720
ATOM   5904  HN  TRP A 369      -8.561  -8.269  18.673
ATOM   5905  CA  TRP A 369      -7.750 -10.184  18.949
ATOM   5906  HA  TRP A 369      -6.911  -9.644  19.021
ATOM   5907  CB  TRP A 369      -7.885 -10.957  20.278
ATOM   5908  HB1 TRP A 369      -8.555 -11.680  20.107
ATOM   5909  HB2 TRP A 369      -8.063 -10.266  20.979
ATOM   5910  CG  TRP A 369      -6.615 -11.663  20.707
ATOM   5911  CD1 TRP A 369      -6.261 -12.980  20.647
ATOM   5912  HD1 TRP A 369      -6.839 -13.715  20.292
ATOM   5913  NE1 TRP A 369      -4.989 -13.145  21.149
ATOM   5914  HE1 TRP A 369      -4.499 -14.013  21.224
ATOM   5915  CE2 TRP A 369      -4.504 -11.910  21.532
ATOM   5916  CZ2 TRP A 369      -3.303 -11.547  22.073
ATOM   5917  HZ2 TRP A 369      -2.592 -12.225  22.261
ATOM   5918  CH2 TRP A 369      -3.109 -10.209  22.350
ATOM   5919  HH2 TRP A 369      -2.241  -9.912  22.748
ATOM   5920  CZ3 TRP A 369      -4.089  -9.274  22.089
ATOM   5921  HZ3 TRP A 369      -3.917  -8.312  22.301
ATOM   5922  CE3 TRP A 369      -5.299  -9.639  21.542
ATOM   5923  HE3 TRP A 369      -6.008  -8.960  21.351
ATOM   5924  CD2 TRP A 369      -5.494 -10.967  21.269
ATOM   5925  C   TRP A 369      -7.635 -11.143  17.797
ATOM   5926  O   TRP A 369      -7.418 -12.339  17.990
ATOM   5927  N   ILE A 370      -7.750 -10.624  16.554
ATOM   5928  HN  ILE A 370      -7.944  -9.647  16.461
ATOM   5929  CA  ILE A 370      -7.607 -11.411  15.360
ATOM   5930  HA  ILE A 370      -7.729 -12.372  15.607
ATOM   5931  CB  ILE A 370      -8.630 -11.113  14.306
ATOM   5932  HB  ILE A 370      -8.607 -10.151  14.033
ATOM   5933  CG2 ILE A 370      -8.291 -11.994  13.095
ATOM   5934 HG21 ILE A 370      -7.532 -11.579  12.593
ATOM   5935 HG22 ILE A 370      -8.030 -12.904  13.417
ATOM   5936 HG23 ILE A 370      -9.095 -12.059  12.504
ATOM   5937  CG1 ILE A 370     -10.055 -11.346  14.842
ATOM   5938 HG11 ILE A 370     -10.669 -11.156  14.076
ATOM   5939 HG12 ILE A 370     -10.122 -10.808  15.682
ATOM   5940  CD1 ILE A 370     -10.333 -12.792  15.250
ATOM   5941 HD11 ILE A 370     -10.488 -12.828  16.237
ATOM   5942 HD12 ILE A 370     -11.145 -13.117  14.765
ATOM   5943 HD13 ILE A 370      -9.543 -13.356  15.008
ATOM   5944  C   ILE A 370      -6.249 -11.094  14.798
ATOM   5945  O   ILE A 370      -5.708 -10.013  15.024
ATOM   5946  N   SER A 371      -5.643 -12.060  14.072
ATOM   5947  HN  SER A 371      -6.143 -12.904  13.877
ATOM   5948  CA  SER A 371      -4.304 -11.914  13.572
ATOM   5949  HA  SER A 371      -3.742 -11.748  14.382
ATOM   5950  CB  SER A 371      -3.781 -13.173  12.855
ATOM   5951  HB1 SER A 371      -4.353 -13.298  12.044
ATOM   5952  HB2 SER A 371      -3.728 -13.894  13.546
ATOM   5953  OG  SER A 371      -2.456 -12.961  12.388
ATOM   5954  HG  SER A 371      -2.278 -12.273  11.685
ATOM   5955  C   SER A 371      -4.208 -10.768  12.605
ATOM   5956  O   SER A 371      -5.121 -10.481  11.834
ATOM   5957  N   TRP A 372      -3.043 -10.093  12.651
ATOM   5958  HN  TRP A 372      -2.365 -10.395  13.321
ATOM   5959  CA  TRP A 372      -2.693  -8.975  11.817
ATOM   5960  HA  TRP A 372      -3.409  -8.286  11.924
ATOM   5961  CB  TRP A 372      -1.362  -8.319  12.229
ATOM   5962  HB1 TRP A 372      -1.510  -7.971  13.155
ATOM   5963  HB2 TRP A 372      -1.134  -7.687  11.488
ATOM   5964  CG  TRP A 372      -0.188  -9.261  12.333
ATOM   5965  CD1 TRP A 372       0.264  -9.940  13.426
ATOM   5966  HD1 TRP A 372      -0.154  -9.909  14.334
ATOM   5967  NE1 TRP A 372       1.378 -10.672  13.097
ATOM   5968  HE1 TRP A 372       1.898 -11.256  13.720
ATOM   5969  CE2 TRP A 372       1.659 -10.467  11.761
ATOM   5970  CZ2 TRP A 372       2.656 -10.960  10.971
ATOM   5971  HZ2 TRP A 372       3.348 -11.583  11.336
ATOM   5972  CH2 TRP A 372       2.672 -10.566   9.650
ATOM   5973  HH2 TRP A 372       3.387 -10.915   9.044
ATOM   5974  CZ3 TRP A 372       1.723  -9.701   9.146
ATOM   5975  HZ3 TRP A 372       1.763  -9.436   8.183
ATOM   5976  CE3 TRP A 372       0.721  -9.196   9.945
ATOM   5977  HE3 TRP A 372       0.036  -8.564   9.582
ATOM   5978  CD2 TRP A 372       0.700  -9.592  11.251
ATOM   5979  C   TRP A 372      -2.598  -9.435  10.394
ATOM   5980  O   TRP A 372      -2.787  -8.645   9.472
ATOM   5981  N   GLU A 373      -2.265 -10.723  10.179
ATOM   5982  HN  GLU A 373      -2.104 -11.317  10.967
ATOM   5983  CA  GLU A 373      -2.133 -11.274   8.855
ATOM   5984  HA  GLU A 373      -1.418 -10.753   8.390
ATOM   5985  CB  GLU A 373      -1.733 -12.761   8.879
ATOM   5986  HB1 GLU A 373      -1.688 -13.049   7.922
ATOM   5987  HB2 GLU A 373      -2.371 -13.207   9.506
ATOM   5988  CG  GLU A 373      -0.336 -13.002   9.457
ATOM   5989  HG1 GLU A 373      -0.358 -12.696  10.409
ATOM   5990  HG2 GLU A 373       0.318 -12.598   8.817
ATOM   5991  CD  GLU A 373      -0.069 -14.503   9.478
ATOM   5992  OE1 GLU A 373      -0.905 -15.263   8.923
ATOM   5993  OE2 GLU A 373       0.975 -14.907  10.056
ATOM   5994  C   GLU A 373      -3.453 -11.176   8.145
ATOM   5995  O   GLU A 373      -3.498 -10.900   6.948
ATOM   5996  N   GLU A 374      -4.567 -11.424   8.860
ATOM   5997  HN  GLU A 374      -4.485 -11.655   9.830
ATOM   5998  CA  GLU A 374      -5.872 -11.364   8.259
ATOM   5999  HA  GLU A 374      -5.857 -11.984   7.474
ATOM   6000  CB  GLU A 374      -6.983 -11.808   9.223
ATOM   6001  HB1 GLU A 374      -7.846 -11.636   8.749
ATOM   6002  HB2 GLU A 374      -6.792 -11.354  10.093
ATOM   6003  CG  GLU A 374      -6.950 -13.306   9.511
ATOM   6004  HG1 GLU A 374      -7.666 -13.497  10.183
ATOM   6005  HG2 GLU A 374      -6.001 -13.552   9.708
ATOM   6006  CD  GLU A 374      -7.341 -14.004   8.220
ATOM   6007  OE1 GLU A 374      -7.793 -13.295   7.280
ATOM   6008  OE2 GLU A 374      -7.193 -15.253   8.152
ATOM   6009  C   GLU A 374      -6.171  -9.953   7.852
ATOM   6010  O   GLU A 374      -6.729  -9.712   6.783
ATOM   6011  N   GLY A 375      -5.817  -8.981   8.711
ATOM   6012  HN  GLY A 375      -5.372  -9.227   9.572
ATOM   6013  CA  GLY A 375      -6.065  -7.598   8.417
ATOM   6014  HA1 GLY A 375      -5.710  -7.069   9.188
ATOM   6015  HA2 GLY A 375      -7.029  -7.524   8.162
ATOM   6016  C   GLY A 375      -5.266  -7.204   7.215
ATOM   6017  O   GLY A 375      -5.736  -6.441   6.370
ATOM   6018  N   MET A 376      -4.024  -7.712   7.114
ATOM   6019  HN  MET A 376      -3.702  -8.356   7.807
ATOM   6020  CA  MET A 376      -3.153  -7.350   6.035
ATOM   6021  HA  MET A 376      -3.034  -6.359   6.099
ATOM   6022  CB  MET A 376      -1.772  -8.017   6.114
ATOM   6023  HB1 MET A 376      -1.907  -8.970   5.842
ATOM   6024  HB2 MET A 376      -1.411  -7.803   7.022
ATOM   6025  CG  MET A 376      -0.780  -7.426   5.112
ATOM   6026  HG1 MET A 376      -0.535  -6.527   5.475
ATOM   6027  HG2 MET A 376      -1.224  -7.500   4.219
ATOM   6028  SD  MET A 376       0.785  -8.332   4.955
ATOM   6029  CE  MET A 376       0.072  -9.641   3.917
ATOM   6030  HE1 MET A 376      -0.912  -9.694   4.090
ATOM   6031  HE2 MET A 376       0.238  -9.421   2.956
ATOM   6032  HE3 MET A 376       0.506 -10.512   4.147
ATOM   6033  C   MET A 376      -3.765  -7.777   4.735
ATOM   6034  O   MET A 376      -3.726  -7.037   3.755
ATOM   6035  N   LYS A 377      -4.355  -8.987   4.702
ATOM   6036  HN  LYS A 377      -4.394  -9.520   5.547
ATOM   6037  CA  LYS A 377      -4.932  -9.552   3.511
ATOM   6038  HA1 LYS A 377      -4.217  -9.614   2.815
ATOM   6039  CB  LYS A 377      -5.493 -10.957   3.787
ATOM   6040  HB1 LYS A 377      -5.840 -11.293   2.912
ATOM   6041  HB2 LYS A 377      -6.112 -10.860   4.566
ATOM   6042  CG  LYS A 377      -4.412 -11.952   4.226
ATOM   6043  HG1 LYS A 377      -3.846 -11.462   4.889
ATOM   6044  HG2 LYS A 377      -4.005 -12.299   3.381
ATOM   6045  CD  LYS A 377      -4.944 -13.181   4.965
ATOM   6046  HD1 LYS A 377      -5.487 -12.827   5.727
ATOM   6047  HD2 LYS A 377      -4.146 -13.757   5.145
ATOM   6048  CE  LYS A 377      -5.900 -14.041   4.138
ATOM   6049  HE1 LYS A 377      -5.373 -14.391   3.364
ATOM   6050  HE2 LYS A 377      -6.717 -13.487   3.977
ATOM   6051  NZ  LYS A 377      -6.334 -15.219   4.923
ATOM   6052  HZ1 LYS A 377      -6.526 -14.932   5.861
ATOM   6053  HZ2 LYS A 377      -7.159 -15.601   4.507
ATOM   6054  HZ3 LYS A 377      -5.603 -15.901   4.918
ATOM   6055  C   LYS A 377      -6.059  -8.677   3.043
ATOM   6056  O   LYS A 377      -6.200  -8.425   1.846
ATOM   6057  N   VAL A 378      -6.902  -8.194   3.977
ATOM   6058  HN  VAL A 378      -6.740  -8.420   4.938
ATOM   6059  CA  VAL A 378      -8.027  -7.365   3.639
ATOM   6060  HA  VAL A 378      -8.584  -7.875   2.983
ATOM   6061  CB  VAL A 378      -8.877  -7.042   4.834
ATOM   6062  HB  VAL A 378      -8.345  -6.629   5.573
ATOM   6063  CG1 VAL A 378      -9.942  -6.011   4.420
ATOM   6064 HG11 VAL A 378      -9.948  -5.264   5.085
ATOM   6065 HG12 VAL A 378      -9.717  -5.658   3.512
ATOM   6066 HG13 VAL A 378     -10.837  -6.457   4.401
ATOM   6067  CG2 VAL A 378      -9.470  -8.351   5.377
ATOM   6068 HG21 VAL A 378      -9.744  -8.214   6.329
ATOM   6069 HG22 VAL A 378     -10.266  -8.601   4.826
ATOM   6070 HG23 VAL A 378      -8.777  -9.070   5.321
ATOM   6071  C   VAL A 378      -7.534  -6.075   3.056
ATOM   6072  O   VAL A 378      -8.089  -5.568   2.082
ATOM   6073  N   PHE A 379      -6.477  -5.503   3.659
ATOM   6074  HN  PHE A 379      -6.081  -5.953   4.459
ATOM   6075  CA  PHE A 379      -5.894  -4.274   3.202
ATOM   6076  HA  PHE A 379      -6.622  -3.591   3.144
ATOM   6077  CB  PHE A 379      -4.850  -3.718   4.189
ATOM   6078 HCB1 PHE A 379      -4.293  -3.055   3.689
ATOM   6079 HCB2 PHE A 379      -4.416  -4.501   4.634
ATOM   6080  CG  PHE A 379      -5.595  -2.965   5.246
ATOM   6081  CD1 PHE A 379      -6.578  -3.557   6.008
ATOM   6082 HCD1 PHE A 379      -6.809  -4.518   5.856
ATOM   6083  CE1 PHE A 379      -7.247  -2.842   6.977
ATOM   6084 HCE1 PHE A 379      -7.967  -3.283   7.513
ATOM   6085  CZ  PHE A 379      -6.930  -1.525   7.211
ATOM   6086  HCZ PHE A 379      -7.416  -1.005   7.914
ATOM   6087  CE2 PHE A 379      -5.939  -0.932   6.469
ATOM   6088 HCE2 PHE A 379      -5.697   0.024   6.633
ATOM   6089  CD2 PHE A 379      -5.278  -1.651   5.501
ATOM   6090 HCD2 PHE A 379      -4.553  -1.210   4.972
ATOM   6091  C   PHE A 379      -5.291  -4.478   1.846
ATOM   6092  O   PHE A 379      -5.371  -3.594   0.993
ATOM   6093  N   GLU A 380      -4.667  -5.647   1.607
ATOM   6094  HN  GLU A 380      -4.614  -6.340   2.326
ATOM   6095  CA  GLU A 380      -4.078  -5.901   0.322
ATOM   6096  HA  GLU A 380      -3.354  -5.217   0.233
ATOM   6097  CB  GLU A 380      -3.491  -7.312   0.154
ATOM   6098  HB1 GLU A 380      -3.280  -7.395  -0.820
ATOM   6099  HB2 GLU A 380      -4.158  -7.927   0.576
ATOM   6100  CG  GLU A 380      -2.177  -7.590   0.874
ATOM   6101  HG1 GLU A 380      -2.373  -7.643   1.853
ATOM   6102  HG2 GLU A 380      -1.501  -6.936   0.534
ATOM   6103  CD  GLU A 380      -1.750  -8.976   0.413
ATOM   6104  OE1 GLU A 380      -1.583  -9.163  -0.823
ATOM   6105  OE2 GLU A 380      -1.598  -9.871   1.287
ATOM   6106  C   GLU A 380      -5.154  -5.848  -0.716
ATOM   6107  O   GLU A 380      -4.961  -5.275  -1.786
ATOM   6108  N   GLU A 381      -6.316  -6.468  -0.438
ATOM   6109  HN  GLU A 381      -6.458  -6.901   0.452
ATOM   6110  CA  GLU A 381      -7.350  -6.500  -1.435
ATOM   6111  HA  GLU A 381      -6.916  -6.917  -2.234
ATOM   6112  CB  GLU A 381      -8.581  -7.328  -1.008
ATOM   6113  HB1 GLU A 381      -8.976  -6.851  -0.223
ATOM   6114  HB2 GLU A 381      -8.260  -8.270  -0.911
ATOM   6115  CG  GLU A 381      -9.679  -7.364  -2.077
ATOM   6116  HG1 GLU A 381      -9.355  -7.966  -2.806
ATOM   6117  HG2 GLU A 381      -9.917  -6.415  -2.282
ATOM   6118  CD  GLU A 381     -10.923  -8.015  -1.484
ATOM   6119  OE1 GLU A 381     -10.788  -9.098  -0.856
ATOM   6120  OE2 GLU A 381     -12.026  -7.430  -1.648
ATOM   6121  C   GLU A 381      -7.867  -5.118  -1.728
ATOM   6122  O   GLU A 381      -7.985  -4.724  -2.888
ATOM   6123  N   LEU A 382      -8.217  -4.360  -0.666
ATOM   6124  HN  LEU A 382      -8.007  -4.722   0.242
ATOM   6125  CA  LEU A 382      -8.869  -3.070  -0.727
ATOM   6126  HA  LEU A 382      -9.527  -3.223  -1.464
ATOM   6127  CB  LEU A 382      -9.527  -2.699   0.615
ATOM   6128  HB1 LEU A 382      -9.999  -1.831   0.459
ATOM   6129  HB2 LEU A 382      -8.803  -2.758   1.302
ATOM   6130  CG  LEU A 382     -10.613  -3.698   1.057
ATOM   6131  HG  LEU A 382     -10.165  -4.568   1.262
ATOM   6132  CD1 LEU A 382     -11.297  -3.252   2.358
ATOM   6133 HD11 LEU A 382     -10.902  -2.382   2.652
ATOM   6134 HD12 LEU A 382     -12.277  -3.142   2.190
ATOM   6135 HD13 LEU A 382     -11.148  -3.949   3.060
ATOM   6136  CD2 LEU A 382     -11.611  -3.979  -0.078
ATOM   6137 HD21 LEU A 382     -12.321  -3.275  -0.069
ATOM   6138 HD22 LEU A 382     -11.124  -3.961  -0.951
ATOM   6139 HD23 LEU A 382     -12.022  -4.879   0.065
ATOM   6140  C   LEU A 382      -8.023  -1.882  -1.119
ATOM   6141  O   LEU A 382      -8.507  -0.990  -1.817
ATOM   6142  N   LEU A 383      -6.763  -1.802  -0.643
ATOM   6143  HN  LEU A 383      -6.362  -2.596  -0.186
ATOM   6144  CA  LEU A 383      -5.979  -0.591  -0.780
ATOM   6145  HA  LEU A 383      -6.634   0.139  -0.582
ATOM   6146  CB  LEU A 383      -4.784  -0.562   0.190
ATOM   6147  HB1 LEU A 383      -4.341   0.323   0.045
ATOM   6148  HB2 LEU A 383      -4.279  -1.408   0.020
ATOM   6149  CG  LEU A 383      -5.162  -0.597   1.682
ATOM   6150  HG  LEU A 383      -5.620  -1.467   1.865
ATOM   6151  CD1 LEU A 383      -3.907  -0.556   2.573
ATOM   6152 HD11 LEU A 383      -3.986   0.209   3.212
ATOM   6153 HD12 LEU A 383      -3.838  -1.416   3.078
ATOM   6154 HD13 LEU A 383      -3.101  -0.435   1.994
ATOM   6155  CD2 LEU A 383      -6.173   0.510   2.034
ATOM   6156 HD21 LEU A 383      -5.801   1.066   2.777
ATOM   6157 HD22 LEU A 383      -6.327   1.079   1.226
ATOM   6158 HD23 LEU A 383      -7.032   0.087   2.322
ATOM   6159  C   LEU A 383      -5.395  -0.409  -2.151
ATOM   6160  O   LEU A 383      -4.752  -1.302  -2.702
ATOM   6161  N   LEU A 384      -5.560   0.805  -2.718
ATOM   6162  HN  LEU A 384      -6.125   1.485  -2.250
ATOM   6163  CA  LEU A 384      -4.949   1.153  -3.974
ATOM   6164  HA  LEU A 384      -5.236   0.475  -4.650
ATOM   6165  CB  LEU A 384      -5.379   2.527  -4.514
ATOM   6166  HB1 LEU A 384      -4.830   2.683  -5.335
ATOM   6167  HB2 LEU A 384      -5.313   3.158  -3.741
ATOM   6168  CG  LEU A 384      -6.850   2.573  -4.973
ATOM   6169  HG  LEU A 384      -7.433   2.426  -4.174
ATOM   6170  CD1 LEU A 384      -7.218   3.957  -5.530
ATOM   6171 HD11 LEU A 384      -7.183   4.626  -4.788
ATOM   6172 HD12 LEU A 384      -6.563   4.205  -6.244
ATOM   6173 HD13 LEU A 384      -8.141   3.919  -5.912
ATOM   6174  CD2 LEU A 384      -7.157   1.433  -5.959
ATOM   6175 HD21 LEU A 384      -8.139   1.247  -5.946
ATOM   6176 HD22 LEU A 384      -6.875   1.712  -6.877
ATOM   6177 HD23 LEU A 384      -6.652   0.616  -5.680
ATOM   6178  C   LEU A 384      -3.463   1.183  -3.751
ATOM   6179  O   LEU A 384      -2.673   0.890  -4.648
ATOM   6180  N   ASP A 385      -3.071   1.623  -2.544
ATOM   6181  HN  ASP A 385      -3.808   1.900  -1.928
ATOM   6182  CA  ASP A 385      -1.739   1.752  -2.012
ATOM   6183  HA  ASP A 385      -1.212   2.041  -2.811
ATOM   6184  CB  ASP A 385      -1.602   2.826  -0.921
ATOM   6185  HB1 ASP A 385      -1.867   3.697  -1.336
ATOM   6186  HB2 ASP A 385      -0.692   2.719  -0.521
ATOM   6187  CG  ASP A 385      -2.603   2.540   0.181
ATOM   6188  OD1 ASP A 385      -3.763   3.007   0.031
ATOM   6189  OD2 ASP A 385      -2.234   1.869   1.180
ATOM   6190  C   ASP A 385      -1.160   0.462  -1.494
ATOM   6191  O   ASP A 385      -0.116   0.511  -0.845
ATOM   6192  N   ALA A 386      -1.845  -0.696  -1.624
ATOM   6193  HN  ALA A 386      -2.726  -0.700  -2.096
ATOM   6194  CA  ALA A 386      -1.315  -1.930  -1.086
ATOM   6195  HA  ALA A 386      -1.397  -1.848  -0.093
ATOM   6196  CB  ALA A 386      -2.094  -3.176  -1.541
ATOM   6197  HB1 ALA A 386      -2.888  -3.299  -0.946
ATOM   6198  HB2 ALA A 386      -2.393  -3.046  -2.486
ATOM   6199  HB3 ALA A 386      -1.495  -3.975  -1.480
ATOM   6200  C   ALA A 386       0.114  -2.112  -1.513
ATOM   6201  O   ALA A 386       0.436  -2.098  -2.701
ATOM   6202  N   ASP A 387       0.999  -2.282  -0.505
ATOM   6203  HN  ASP A 387       0.630  -2.344   0.422
ATOM   6204  CA  ASP A 387       2.427  -2.382  -0.652
ATOM   6205  HA  ASP A 387       2.677  -2.572  -1.602
ATOM   6206  CB  ASP A 387       3.082  -1.063  -0.218
ATOM   6207  HB1 ASP A 387       2.898  -0.972   0.761
ATOM   6208  HB2 ASP A 387       2.751  -0.367  -0.856
ATOM   6209  CG  ASP A 387       4.594  -1.077  -0.361
ATOM   6210  OD1 ASP A 387       5.238  -2.113  -0.053
ATOM   6211  OD2 ASP A 387       5.125  -0.013  -0.778
ATOM   6212  C   ASP A 387       2.883  -3.479   0.272
ATOM   6213  O   ASP A 387       2.529  -3.501   1.450
ATOM   6214  N   TYR A 388       3.716  -4.404  -0.242
ATOM   6215  HN  TYR A 388       4.059  -4.265  -1.171
ATOM   6216  CA  TYR A 388       4.141  -5.579   0.466
ATOM   6217  HA  TYR A 388       3.334  -6.117   0.710
ATOM   6218  CB  TYR A 388       5.082  -6.393  -0.449
ATOM   6219 HCB1 TYR A 388       5.824  -5.771  -0.701
ATOM   6220 HCB2 TYR A 388       4.499  -6.789  -1.158
ATOM   6221  CG  TYR A 388       5.731  -7.545   0.236
ATOM   6222  CD1 TYR A 388       6.894  -7.360   0.947
ATOM   6223 HCD1 TYR A 388       7.294  -6.446   1.012
ATOM   6224  CE1 TYR A 388       7.513  -8.418   1.569
ATOM   6225 HCE1 TYR A 388       8.355  -8.272   2.088
ATOM   6226  CZ  TYR A 388       6.971  -9.678   1.476
ATOM   6227  OH  TYR A 388       7.604 -10.768   2.112
ATOM   6228  HOH TYR A 388       7.941 -10.673   3.049
ATOM   6229  CE2 TYR A 388       5.817  -9.875   0.762
ATOM   6230 HCE2 TYR A 388       5.422 -10.791   0.692
ATOM   6231  CD2 TYR A 388       5.203  -8.812   0.142
ATOM   6232 HCD2 TYR A 388       4.365  -8.961  -0.382
ATOM   6233  C   TYR A 388       4.859  -5.224   1.738
ATOM   6234  O   TYR A 388       4.489  -5.700   2.811
ATOM   6235  N   SER A 389       5.890  -4.360   1.658
ATOM   6236  HN  SER A 389       6.106  -3.939   0.777
ATOM   6237  CA  SER A 389       6.688  -4.028   2.810
ATOM   6238  HA  SER A 389       6.892  -4.909   3.237
ATOM   6239  CB  SER A 389       7.997  -3.315   2.432
ATOM   6240  HB1 SER A 389       8.477  -3.122   3.288
ATOM   6241  HB2 SER A 389       7.749  -2.566   1.817
ATOM   6242  OG  SER A 389       8.826  -4.196   1.689
ATOM   6243  HG  SER A 389       9.819  -4.158   1.797
ATOM   6244  C   SER A 389       5.959  -3.152   3.782
ATOM   6245  O   SER A 389       5.940  -3.427   4.979
ATOM   6246  N   ILE A 390       5.351  -2.053   3.298
ATOM   6247  HN  ILE A 390       5.338  -1.879   2.313
ATOM   6248  CA  ILE A 390       4.723  -1.134   4.197
ATOM   6249  HA  ILE A 390       5.378  -0.987   4.938
ATOM   6250  CB  ILE A 390       4.525   0.250   3.628
ATOM   6251  HB  ILE A 390       3.977   0.808   4.251
ATOM   6252  CG2 ILE A 390       5.920   0.877   3.467
ATOM   6253 HG21 ILE A 390       6.013   1.634   4.113
ATOM   6254 HG22 ILE A 390       6.613   0.181   3.655
ATOM   6255 HG23 ILE A 390       6.019   1.214   2.531
ATOM   6256  CG1 ILE A 390       3.713   0.242   2.338
ATOM   6257 HG11 ILE A 390       2.802  -0.088   2.586
ATOM   6258 HG12 ILE A 390       4.261  -0.260   1.669
ATOM   6259  CD1 ILE A 390       3.512   1.641   1.756
ATOM   6260 HD11 ILE A 390       3.535   2.309   2.500
ATOM   6261 HD12 ILE A 390       4.246   1.831   1.104
ATOM   6262 HD13 ILE A 390       2.627   1.677   1.292
ATOM   6263  C   ILE A 390       3.500  -1.717   4.849
ATOM   6264  O   ILE A 390       3.266  -1.477   6.032
ATOM   6265  N   ASN A 391       2.693  -2.504   4.117
ATOM   6266  HN  ASN A 391       2.922  -2.711   3.166
ATOM   6267  CA  ASN A 391       1.499  -3.048   4.706
ATOM   6268  HA  ASN A 391       0.936  -2.272   4.992
ATOM   6269  CB  ASN A 391       0.697  -3.912   3.712
ATOM   6270  HB1 ASN A 391       1.079  -4.835   3.755
ATOM   6271  HB2 ASN A 391       0.682  -3.417   2.843
ATOM   6272  CG  ASN A 391      -0.746  -4.006   4.193
ATOM   6273  OD1 ASN A 391      -1.128  -3.384   5.184
ATOM   6274  ND2 ASN A 391      -1.577  -4.796   3.464
ATOM   6275 HD21 ASN A 391      -2.524  -4.858   3.780
ATOM   6276 HD22 ASN A 391      -1.267  -5.301   2.659
ATOM   6277  C   ASN A 391       1.873  -3.933   5.865
ATOM   6278  O   ASN A 391       1.351  -3.771   6.967
ATOM   6279  N   ALA A 392       2.809  -4.881   5.660
ATOM   6280  HN  ALA A 392       3.255  -4.943   4.767
ATOM   6281  CA  ALA A 392       3.180  -5.807   6.701
ATOM   6282  HA  ALA A 392       2.328  -6.247   6.985
ATOM   6283  CB  ALA A 392       4.163  -6.885   6.219
ATOM   6284  HB1 ALA A 392       5.018  -6.798   6.730
ATOM   6285  HB2 ALA A 392       3.761  -7.787   6.378
ATOM   6286  HB3 ALA A 392       4.335  -6.756   5.242
ATOM   6287  C   ALA A 392       3.825  -5.088   7.850
ATOM   6288  O   ALA A 392       3.535  -5.380   9.009
ATOM   6289  N   GLY A 393       4.717  -4.119   7.565
ATOM   6290  HN  GLY A 393       4.888  -3.868   6.612
ATOM   6291  CA  GLY A 393       5.425  -3.443   8.616
ATOM   6292  HA1 GLY A 393       5.991  -2.745   8.178
ATOM   6293  HA2 GLY A 393       5.851  -4.152   9.177
ATOM   6294  C   GLY A 393       4.457  -2.718   9.502
ATOM   6295  O   GLY A 393       4.593  -2.742  10.724
ATOM   6296  N   ASN A 394       3.464  -2.031   8.902
ATOM   6297  HN  ASN A 394       3.401  -2.043   7.904
ATOM   6298  CA  ASN A 394       2.492  -1.281   9.654
ATOM   6299  HA  ASN A 394       3.017  -0.711  10.286
ATOM   6300  CB  ASN A 394       1.639  -0.351   8.770
ATOM   6301  HB1 ASN A 394       0.870  -0.040   9.328
ATOM   6302  HB2 ASN A 394       1.470  -0.835   7.911
ATOM   6303  CG  ASN A 394       2.478   0.881   8.434
ATOM   6304  OD1 ASN A 394       2.251   1.962   8.975
ATOM   6305  ND2 ASN A 394       3.485   0.719   7.534
ATOM   6306 HD21 ASN A 394       4.034   1.525   7.314
ATOM   6307 HD22 ASN A 394       3.670  -0.160   7.094
ATOM   6308  C   ASN A 394       1.582  -2.194  10.426
ATOM   6309  O   ASN A 394       1.200  -1.872  11.549
ATOM   6310  N   TRP A 395       1.181  -3.345   9.845
ATOM   6311  HN  TRP A 395       1.487  -3.577   8.922
ATOM   6312  CA  TRP A 395       0.309  -4.235  10.566
ATOM   6313  HA  TRP A 395      -0.476  -3.671  10.822
ATOM   6314  CB  TRP A 395      -0.266  -5.400   9.739
ATOM   6315  HB1 TRP A 395      -0.589  -6.077  10.400
ATOM   6316  HB2 TRP A 395       0.442  -5.646   9.077
ATOM   6317  CG  TRP A 395      -1.476  -4.994   8.928
ATOM   6318  CD1 TRP A 395      -1.561  -4.475   7.671
ATOM   6319  HD1 TRP A 395      -0.782  -4.296   7.070
ATOM   6320  NE1 TRP A 395      -2.878  -4.233   7.350
ATOM   6321  HE1 TRP A 395      -3.209  -3.852   6.487
ATOM   6322  CE2 TRP A 395      -3.665  -4.606   8.422
ATOM   6323  CZ2 TRP A 395      -5.020  -4.564   8.597
ATOM   6324  HZ2 TRP A 395      -5.625  -4.219   7.880
ATOM   6325  CH2 TRP A 395      -5.522  -5.016   9.801
ATOM   6326  HH2 TRP A 395      -6.509  -4.998   9.958
ATOM   6327  CZ3 TRP A 395      -4.688  -5.492  10.791
ATOM   6328  HZ3 TRP A 395      -5.082  -5.815  11.652
ATOM   6329  CE3 TRP A 395      -3.320  -5.531  10.616
ATOM   6330  HE3 TRP A 395      -2.715  -5.874  11.334
ATOM   6331  CD2 TRP A 395      -2.822  -5.083   9.423
ATOM   6332  C   TRP A 395       0.996  -4.772  11.781
ATOM   6333  O   TRP A 395       0.382  -4.869  12.840
ATOM   6334  N   MET A 396       2.286  -5.138  11.668
ATOM   6335  HN  MET A 396       2.751  -5.054  10.787
ATOM   6336  CA  MET A 396       2.999  -5.649  12.807
ATOM   6337  HA  MET A 396       2.489  -6.440  13.144
ATOM   6338  CB  MET A 396       4.417  -6.143  12.471
ATOM   6339  HB1 MET A 396       4.836  -6.398  13.343
ATOM   6340  HB2 MET A 396       4.832  -5.430  11.906
ATOM   6341  CG  MET A 396       4.413  -7.412  11.616
ATOM   6342  HG1 MET A 396       4.096  -7.128  10.711
ATOM   6343  HG2 MET A 396       3.893  -8.088  12.138
ATOM   6344  SD  MET A 396       6.054  -8.148  11.354
ATOM   6345  CE  MET A 396       6.713  -6.721  10.448
ATOM   6346  HE1 MET A 396       6.752  -5.934  11.064
ATOM   6347  HE2 MET A 396       7.631  -6.941  10.118
ATOM   6348  HE3 MET A 396       6.111  -6.520   9.675
ATOM   6349  C   MET A 396       3.093  -4.565  13.839
ATOM   6350  O   MET A 396       3.054  -4.836  15.037
ATOM   6351  N   TRP A 397       3.248  -3.303  13.395
ATOM   6352  HN  TRP A 397       3.292  -3.147  12.408
ATOM   6353  CA  TRP A 397       3.353  -2.168  14.275
ATOM   6354  HA  TRP A 397       4.127  -2.330  14.888
ATOM   6355  CB  TRP A 397       3.567  -0.869  13.469
ATOM   6356  HB1 TRP A 397       2.687  -0.679  13.034
ATOM   6357  HB2 TRP A 397       4.376  -1.037  12.906
ATOM   6358  CG  TRP A 397       3.890   0.368  14.274
ATOM   6359  CD1 TRP A 397       3.069   1.141  15.040
ATOM   6360  HD1 TRP A 397       2.100   0.958  15.207
ATOM   6361  NE1 TRP A 397       3.769   2.210  15.549
ATOM   6362  HE1 TRP A 397       3.400   2.916  16.154
ATOM   6363  CE2 TRP A 397       5.065   2.144  15.084
ATOM   6364  CZ2 TRP A 397       6.132   2.975  15.285
ATOM   6365  HZ2 TRP A 397       6.052   3.794  15.853
ATOM   6366  CH2 TRP A 397       7.322   2.642  14.675
ATOM   6367  HH2 TRP A 397       8.122   3.226  14.810
ATOM   6368  CZ3 TRP A 397       7.431   1.517  13.881
ATOM   6369  HZ3 TRP A 397       8.308   1.303  13.451
ATOM   6370  CE3 TRP A 397       6.354   0.684  13.670
ATOM   6371  HE3 TRP A 397       6.431  -0.126  13.089
ATOM   6372  CD2 TRP A 397       5.178   1.007  14.284
ATOM   6373  C   TRP A 397       2.064  -2.000  15.045
ATOM   6374  O   TRP A 397       2.070  -1.884  16.269
ATOM   6375  N   LEU A 398       0.918  -2.000  14.335
ATOM   6376  HN  LEU A 398       0.976  -2.193  13.356
ATOM   6377  CA  LEU A 398      -0.384  -1.740  14.894
ATOM   6378  HA  LEU A 398      -0.314  -0.880  15.399
ATOM   6379  CB  LEU A 398      -1.446  -1.582  13.793
ATOM   6380  HB1 LEU A 398      -2.298  -1.341  14.257
ATOM   6381  HB2 LEU A 398      -1.398  -2.410  13.234
ATOM   6382  CG  LEU A 398      -1.115  -0.403  12.852
ATOM   6383  HG  LEU A 398      -0.263  -0.622  12.377
ATOM   6384  CD1 LEU A 398      -2.172  -0.232  11.754
ATOM   6385 HD11 LEU A 398      -2.677   0.615  11.918
ATOM   6386 HD12 LEU A 398      -1.715  -0.190  10.866
ATOM   6387 HD13 LEU A 398      -2.797  -1.012  11.779
ATOM   6388  CD2 LEU A 398      -0.853   0.890  13.645
ATOM   6389 HD21 LEU A 398      -1.398   0.874  14.483
ATOM   6390 HD22 LEU A 398       0.120   0.941  13.872
ATOM   6391 HD23 LEU A 398      -1.114   1.675  13.083
ATOM   6392  C   LEU A 398      -0.803  -2.824  15.849
ATOM   6393  O   LEU A 398      -1.494  -2.552  16.833
ATOM   6394  N   SER A 399      -0.455  -4.088  15.547
ATOM   6395  HN  SER A 399       0.033  -4.243  14.688
ATOM   6396  CA  SER A 399      -0.736  -5.235  16.373
ATOM   6397  HA  SER A 399      -1.684  -5.132  16.674
ATOM   6398  CB  SER A 399      -0.577  -6.558  15.607
ATOM   6399  HB1 SER A 399      -1.122  -6.475  14.773
ATOM   6400  HB2 SER A 399      -0.769  -7.292  16.258
ATOM   6401  OG  SER A 399       0.773  -6.717  15.198
ATOM   6402  HG  SER A 399       1.296  -7.515  15.499
ATOM   6403  C   SER A 399       0.210  -5.289  17.543
ATOM   6404  O   SER A 399       0.006  -6.077  18.467
ATOM   6405  N   ALA A 400       1.265  -4.449  17.539
ATOM   6406  HN  ALA A 400       1.345  -3.791  16.791
ATOM   6407  CA  ALA A 400       2.284  -4.453  18.561
ATOM   6408  HA  ALA A 400       2.884  -3.678  18.361
ATOM   6409  CB  ALA A 400       1.713  -4.260  19.978
ATOM   6410  HB1 ALA A 400       1.957  -3.347  20.306
ATOM   6411  HB2 ALA A 400       0.718  -4.356  19.944
ATOM   6412  HB3 ALA A 400       2.102  -4.955  20.583
ATOM   6413  C   ALA A 400       3.053  -5.747  18.526
ATOM   6414  O   ALA A 400       3.554  -6.211  19.549
ATOM   6415  N   SER A 401       3.127  -6.385  17.339
ATOM   6416  HN  SER A 401       2.615  -6.005  16.569
ATOM   6417  CA  SER A 401       3.899  -7.580  17.114
ATOM   6418  HA  SER A 401       3.744  -8.162  17.912
ATOM   6419  CB  SER A 401       3.469  -8.339  15.846
ATOM   6420  HB1 SER A 401       4.068  -9.136  15.772
ATOM   6421  HB2 SER A 401       3.438  -7.667  15.106
ATOM   6422  OG  SER A 401       2.149  -8.835  16.001
ATOM   6423  HG  SER A 401       1.367  -8.255  15.773
ATOM   6424  C   SER A 401       5.352  -7.233  16.947
ATOM   6425  O   SER A 401       6.221  -8.043  17.273
ATOM   6426  N   ALA A 402       5.648  -6.039  16.383
ATOM   6427  HN  ALA A 402       4.900  -5.443  16.091
ATOM   6428  CA  ALA A 402       7.003  -5.601  16.190
ATOM   6429  HA  ALA A 402       7.527  -5.935  16.974
ATOM   6430  CB  ALA A 402       7.648  -6.155  14.908
ATOM   6431  HB1 ALA A 402       8.375  -5.534  14.615
ATOM   6432  HB2 ALA A 402       8.028  -7.060  15.100
ATOM   6433  HB3 ALA A 402       6.950  -6.222  14.195
ATOM   6434  C   ALA A 402       7.008  -4.097  16.070
ATOM   6435  O   ALA A 402       6.004  -3.482  15.719
ATOM   6436  N   PHE A 403       8.148  -3.476  16.435
ATOM   6437  HN  PHE A 403       8.844  -4.056  16.857
ATOM   6438  CA  PHE A 403       8.492  -2.082  16.295
ATOM   6439  HA  PHE A 403       9.480  -2.073  16.452
ATOM   6440  CB  PHE A 403       8.143  -1.501  14.911
ATOM   6441 HCB1 PHE A 403       8.554  -0.590  14.874
ATOM   6442 HCB2 PHE A 403       7.155  -1.609  14.798
ATOM   6443  CG  PHE A 403       8.784  -2.300  13.825
ATOM   6444  CD1 PHE A 403      10.137  -2.243  13.596
ATOM   6445 HCD1 PHE A 403      10.715  -1.662  14.170
ATOM   6446  CE1 PHE A 403      10.703  -2.982  12.579
ATOM   6447 HCE1 PHE A 403      11.690  -2.940  12.422
ATOM   6448  CZ  PHE A 403       9.916  -3.776  11.781
ATOM   6449  HCZ PHE A 403      10.329  -4.316  11.048
ATOM   6450  CE2 PHE A 403       8.562  -3.825  11.994
ATOM   6451 HCE2 PHE A 403       7.984  -4.396  11.412
ATOM   6452  CD2 PHE A 403       8.001  -3.086  13.011
ATOM   6453 HCD2 PHE A 403       7.013  -3.121  13.160
ATOM   6454  C   PHE A 403       7.750  -1.205  17.275
ATOM   6455  O   PHE A 403       8.254  -0.138  17.624
ATOM   6456  N   PHE A 404       6.609  -1.668  17.833
ATOM   6457  HN  PHE A 404       6.331  -2.613  17.663
ATOM   6458  CA  PHE A 404       5.780  -0.827  18.671
ATOM   6459  HA  PHE A 404       6.217   0.063  18.798
ATOM   6460  CB  PHE A 404       4.402  -0.622  18.009
ATOM   6461 HCB1 PHE A 404       3.988  -1.530  17.945
ATOM   6462 HCB2 PHE A 404       4.569  -0.089  17.180
ATOM   6463  CG  PHE A 404       3.480   0.194  18.845
ATOM   6464  CD1 PHE A 404       3.513   1.569  18.792
ATOM   6465 HCD1 PHE A 404       4.170   2.027  18.193
ATOM   6466  CE1 PHE A 404       2.649   2.318  19.557
ATOM   6467 HCE1 PHE A 404       2.680   3.317  19.513
ATOM   6468  CZ  PHE A 404       1.744   1.695  20.382
ATOM   6469  HCZ PHE A 404       1.114   2.239  20.937
ATOM   6470  CE2 PHE A 404       1.707   0.324  20.442
ATOM   6471 HCE2 PHE A 404       1.050  -0.133  21.042
ATOM   6472  CD2 PHE A 404       2.573  -0.419  19.677
ATOM   6473 HCD2 PHE A 404       2.543  -1.417  19.726
ATOM   6474  C   PHE A 404       5.591  -1.522  19.996
ATOM   6475  O   PHE A 404       5.108  -2.651  20.050
ATOM   6476  N   HIS A 405       6.095  -0.892  21.078
ATOM   6477  HN  HIS A 405       6.522  -0.004  20.909
ATOM   6478  CA  HIS A 405       6.093  -1.344  22.452
ATOM   6479  HA  HIS A 405       5.914  -2.326  22.385
ATOM   6480  CB  HIS A 405       7.455  -1.061  23.082
ATOM   6481  HB1 HIS A 405       7.493  -1.553  23.951
ATOM   6482  HB2 HIS A 405       7.597  -0.071  23.061
ATOM   6483  CG  HIS A 405       8.466  -1.682  22.166
ATOM   6484  ND1 HIS A 405       8.865  -2.998  22.225
ATOM   6485  HD1 HIS A 405       8.592  -3.675  22.909
ATOM   6486  CE1 HIS A 405       9.700  -3.199  21.177
ATOM   6487  HE1 HIS A 405      10.142  -4.074  20.978
ATOM   6488  NE2 HIS A 405       9.865  -2.109  20.448
ATOM   6489  CD2 HIS A 405       9.090  -1.154  21.077
ATOM   6490  HD2 HIS A 405       9.000  -0.205  20.774
ATOM   6491  C   HIS A 405       4.959  -0.886  23.350
ATOM   6492  O   HIS A 405       4.696  -1.498  24.384
ATOM   6493  N   GLN A 406       4.295   0.217  22.981
ATOM   6494  HN  GLN A 406       4.534   0.544  22.067
ATOM   6495  CA  GLN A 406       3.298   1.028  23.649
ATOM   6496  HA  GLN A 406       3.701   1.191  24.550
ATOM   6497  CB  GLN A 406       3.043   2.366  22.933
ATOM   6498  HB1 GLN A 406       2.382   2.856  23.501
ATOM   6499  HB2 GLN A 406       2.812   2.129  21.989
ATOM   6500  CG  GLN A 406       4.272   3.278  22.844
ATOM   6501  HG1 GLN A 406       4.111   3.910  22.086
ATOM   6502  HG2 GLN A 406       5.076   2.683  22.837
ATOM   6503  CD  GLN A 406       4.355   4.119  24.110
ATOM   6504  OE1 GLN A 406       3.340   4.575  24.636
ATOM   6505  NE2 GLN A 406       5.600   4.343  24.610
ATOM   6506 HE21 GLN A 406       5.655   4.896  25.442
ATOM   6507 HE22 GLN A 406       6.425   3.973  24.183
ATOM   6508  C   GLN A 406       1.967   0.342  23.835
ATOM   6509  O   GLN A 406       0.960   1.028  24.000
ATOM   6510  N   TYR A 407       1.886  -0.997  23.750
ATOM   6511  HN  TYR A 407       2.745  -1.508  23.748
ATOM   6512  CA  TYR A 407       0.663  -1.759  23.661
ATOM   6513  HA  TYR A 407       0.356  -1.573  22.727
ATOM   6514  CB  TYR A 407       0.864  -3.280  23.824
ATOM   6515 HCB1 TYR A 407       1.586  -3.540  23.183
ATOM   6516 HCB2 TYR A 407      -0.043  -3.695  23.751
ATOM   6517  CG  TYR A 407       1.371  -3.610  25.188
ATOM   6518  CD1 TYR A 407       2.711  -3.517  25.484
ATOM   6519 HCD1 TYR A 407       3.352  -3.218  24.777
ATOM   6520  CE1 TYR A 407       3.181  -3.829  26.738
ATOM   6521 HCE1 TYR A 407       4.157  -3.750  26.940
ATOM   6522  CZ  TYR A 407       2.309  -4.249  27.714
ATOM   6523  OH  TYR A 407       2.792  -4.572  29.002
ATOM   6524  HOH TYR A 407       2.822  -3.871  29.715
ATOM   6525  CE2 TYR A 407       0.969  -4.350  27.429
ATOM   6526 HCE2 TYR A 407       0.330  -4.653  28.136
ATOM   6527  CD2 TYR A 407       0.505  -4.035  26.172
ATOM   6528 HCD2 TYR A 407      -0.471  -4.115  25.971
ATOM   6529  C   TYR A 407      -0.413  -1.309  24.613
ATOM   6530  O   TYR A 407      -1.594  -1.501  24.320
ATOM   6531  N   THR A 408      -0.075  -0.744  25.782
ATOM   6532  HN  THR A 408       0.891  -0.643  26.020
ATOM   6533  CA  THR A 408      -1.084  -0.281  26.698
ATOM   6534  HA  THR A 408      -1.608  -1.091  26.962
ATOM   6535  CB  THR A 408      -0.519   0.332  27.949
ATOM   6536  HB  THR A 408      -1.267   0.626  28.544
ATOM   6537  OG1 THR A 408       0.263   1.473  27.634
ATOM   6538  HG1 THR A 408       0.115   1.959  26.772
ATOM   6539  CG2 THR A 408       0.338  -0.721  28.675
ATOM   6540 HG21 THR A 408       0.625  -0.354  29.560
ATOM   6541 HG22 THR A 408      -0.208  -1.548  28.810
ATOM   6542 HG23 THR A 408       1.140  -0.929  28.116
ATOM   6543  C   THR A 408      -1.958   0.747  26.026
ATOM   6544  O   THR A 408      -3.103   0.937  26.430
ATOM   6545  N   ARG A 409      -1.457   1.488  25.014
ATOM   6546  HN  ARG A 409      -0.519   1.357  24.693
ATOM   6547  CA  ARG A 409      -2.319   2.472  24.414
ATOM   6548  HA  ARG A 409      -2.906   2.799  25.155
ATOM   6549  CB  ARG A 409      -1.561   3.694  23.857
ATOM   6550  HB1 ARG A 409      -2.255   4.311  23.488
ATOM   6551  HB2 ARG A 409      -0.845   3.333  23.260
ATOM   6552  CG  ARG A 409      -0.845   4.467  24.971
ATOM   6553  HG1 ARG A 409       0.068   4.063  25.033
ATOM   6554  HG2 ARG A 409      -1.461   4.433  25.758
ATOM   6555  CD  ARG A 409      -0.616   5.958  24.693
ATOM   6556  HD1 ARG A 409      -0.366   6.377  25.566
ATOM   6557  HD2 ARG A 409      -1.419   6.283  24.194
ATOM   6558  NE  ARG A 409       0.550   6.134  23.785
ATOM   6559  HE  ARG A 409       0.568   5.685  22.892
ATOM   6560  CZ  ARG A 409       1.596   6.917  24.188
ATOM   6561  NH1 ARG A 409       1.623   7.426  25.455
ATOM   6562 HH11 ARG A 409       2.388   7.999  25.750
ATOM   6563 HH12 ARG A 409       0.883   7.211  26.092
ATOM   6564  NH2 ARG A 409       2.605   7.210  23.319
ATOM   6565 HH21 ARG A 409       3.370   7.783  23.614
ATOM   6566 HH22 ARG A 409       2.585   6.837  22.391
ATOM   6567  C   ARG A 409      -3.165   1.866  23.328
ATOM   6568  O   ARG A 409      -2.675   1.502  22.260
ATOM   6569  N   ILE A 410      -4.490   1.762  23.581
ATOM   6570  HN  ILE A 410      -4.848   2.081  24.459
ATOM   6571  CA  ILE A 410      -5.394   1.202  22.612
ATOM   6572  HA  ILE A 410      -4.824   0.870  21.861
ATOM   6573  CB  ILE A 410      -6.180   0.019  23.097
ATOM   6574  HB  ILE A 410      -6.666   0.227  23.946
ATOM   6575  CG2 ILE A 410      -7.227  -0.337  22.028
ATOM   6576 HG21 ILE A 410      -7.982   0.317  22.081
ATOM   6577 HG22 ILE A 410      -6.799  -0.291  21.125
ATOM   6578 HG23 ILE A 410      -7.565  -1.263  22.199
ATOM   6579  CG1 ILE A 410      -5.225  -1.143  23.417
ATOM   6580 HG11 ILE A 410      -4.554  -0.777  24.061
ATOM   6581 HG12 ILE A 410      -4.925  -1.503  22.533
ATOM   6582  CD1 ILE A 410      -5.903  -2.307  24.135
ATOM   6583 HD11 ILE A 410      -6.148  -2.020  25.061
ATOM   6584 HD12 ILE A 410      -6.726  -2.566  23.629
ATOM   6585 HD13 ILE A 410      -5.269  -3.079  24.174
ATOM   6586  C   ILE A 410      -6.355   2.268  22.176
ATOM   6587  O   ILE A 410      -6.826   3.077  22.976
ATOM   6588  N   PHE A 411      -6.640   2.305  20.858
ATOM   6589  HN  PHE A 411      -6.222   1.627  20.254
ATOM   6590  CA  PHE A 411      -7.525   3.288  20.293
ATOM   6591  HA  PHE A 411      -7.220   4.176  20.637
ATOM   6592  CB  PHE A 411      -7.493   3.317  18.754
ATOM   6593 HCB1 PHE A 411      -8.195   3.967  18.463
ATOM   6594 HCB2 PHE A 411      -7.534   2.366  18.446
ATOM   6595  CG  PHE A 411      -6.183   3.862  18.294
ATOM   6596  CD1 PHE A 411      -5.086   3.040  18.158
ATOM   6597 HCD1 PHE A 411      -5.167   2.066  18.371
ATOM   6598  CE1 PHE A 411      -3.880   3.548  17.732
ATOM   6599 HCE1 PHE A 411      -3.089   2.944  17.635
ATOM   6600  CZ  PHE A 411      -3.764   4.887  17.440
ATOM   6601  HCZ PHE A 411      -2.889   5.258  17.130
ATOM   6602  CE2 PHE A 411      -4.853   5.714  17.575
ATOM   6603 HCE2 PHE A 411      -4.772   6.688  17.362
ATOM   6604  CD2 PHE A 411      -6.055   5.200  18.003
ATOM   6605 HCD2 PHE A 411      -6.844   5.806  18.104
ATOM   6606  C   PHE A 411      -8.931   2.961  20.689
ATOM   6607  O   PHE A 411      -9.375   1.822  20.573
ATOM   6608  N   CYS A 412      -9.688   3.974  21.151
ATOM   6609  HN  CYS A 412      -9.293   4.889  21.231
ATOM   6610  CA  CYS A 412     -11.054   3.756  21.530
ATOM   6611  HA  CYS A 412     -11.161   2.809  21.833
ATOM   6612  CB  CYS A 412     -11.478   4.662  22.687
ATOM   6613  HB1 CYS A 412     -10.943   4.385  23.485
ATOM   6614  HB2 CYS A 412     -12.477   4.640  22.723
ATOM   6615  SG  CYS A 412     -11.003   6.356  22.297
ATOM   6616  HSG CYS A 412     -11.017   7.290  23.252
ATOM   6617  C   CYS A 412     -11.905   4.067  20.335
ATOM   6618  O   CYS A 412     -11.876   5.172  19.799
ATOM   6619  N   PRO A 413     -12.657   3.087  19.903
ATOM   6620  CA  PRO A 413     -13.485   3.174  18.729
ATOM   6621  HA  PRO A 413     -12.928   3.395  17.929
ATOM   6622  CB  PRO A 413     -14.159   1.806  18.612
ATOM   6623  HB1 PRO A 413     -13.548   1.203  18.098
ATOM   6624  HB2 PRO A 413     -15.098   1.950  18.300
ATOM   6625  CG  PRO A 413     -14.212   1.302  20.068
ATOM   6626  HG1 PRO A 413     -14.096   0.309  20.056
ATOM   6627  HG2 PRO A 413     -15.015   1.706  20.506
ATOM   6628  CD  PRO A 413     -12.959   1.919  20.712
ATOM   6629  HD1 PRO A 413     -12.208   1.269  20.600
ATOM   6630  HD2 PRO A 413     -13.212   2.238  21.625
ATOM   6631  C   PRO A 413     -14.493   4.292  18.772
ATOM   6632  O   PRO A 413     -14.901   4.729  17.696
ATOM   6633  N   VAL A 414     -15.041   4.642  19.958
ATOM   6634  HN  VAL A 414     -14.816   4.115  20.778
ATOM   6635  CA  VAL A 414     -15.946   5.763  20.062
ATOM   6636  HA  VAL A 414     -16.418   5.732  19.181
ATOM   6637  CB  VAL A 414     -16.938   5.621  21.186
ATOM   6638  HB  VAL A 414     -17.414   6.483  21.361
ATOM   6639  CG1 VAL A 414     -17.994   4.577  20.796
ATOM   6640 HG11 VAL A 414     -18.809   4.712  21.360
ATOM   6641 HG12 VAL A 414     -18.224   4.692  19.830
ATOM   6642 HG13 VAL A 414     -17.620   3.662  20.951
ATOM   6643  CG2 VAL A 414     -16.178   5.223  22.459
ATOM   6644 HG21 VAL A 414     -16.196   5.989  23.102
ATOM   6645 HG22 VAL A 414     -16.622   4.425  22.867
ATOM   6646 HG23 VAL A 414     -15.233   5.002  22.218
ATOM   6647  C   VAL A 414     -15.288   7.117  20.182
ATOM   6648  O   VAL A 414     -15.552   8.028  19.399
ATOM   6649  N   ARG A 415     -14.386   7.271  21.169
ATOM   6650  HN  ARG A 415     -14.086   6.460  21.671
ATOM   6651  CA  ARG A 415     -13.832   8.553  21.536
ATOM   6652  HA  ARG A 415     -14.632   9.148  21.617
ATOM   6653  CB  ARG A 415     -13.085   8.508  22.878
ATOM   6654  HB1 ARG A 415     -12.313   7.888  22.737
ATOM   6655  HB2 ARG A 415     -13.779   8.294  23.566
ATOM   6656  CG  ARG A 415     -12.472   9.837  23.310
ATOM   6657  HG1 ARG A 415     -13.224  10.383  23.679
ATOM   6658  HG2 ARG A 415     -11.951  10.171  22.524
ATOM   6659  CD  ARG A 415     -11.464   9.677  24.451
ATOM   6660  HD1 ARG A 415     -11.887   9.089  25.140
ATOM   6661  HD2 ARG A 415     -11.150  10.593  24.700
ATOM   6662  NE  ARG A 415     -10.290   8.941  23.900
ATOM   6663  HE  ARG A 415     -10.329   8.558  22.977
ATOM   6664  CZ  ARG A 415      -9.163   8.789  24.654
ATOM   6665  NH1 ARG A 415      -9.125   9.281  25.926
ATOM   6666 HH11 ARG A 415      -8.299   9.170  26.479
ATOM   6667 HH12 ARG A 415      -9.923   9.749  26.305
ATOM   6668  NH2 ARG A 415      -8.073   8.150  24.137
ATOM   6669 HH21 ARG A 415      -7.247   8.039  24.690
ATOM   6670 HH22 ARG A 415      -8.101   7.789  23.205
ATOM   6671  C   ARG A 415     -12.915   9.132  20.499
ATOM   6672  O   ARG A 415     -12.855  10.349  20.336
ATOM   6673  N   PHE A 416     -12.164   8.282  19.779
ATOM   6674  HN  PHE A 416     -12.306   7.298  19.882
ATOM   6675  CA  PHE A 416     -11.160   8.754  18.863
ATOM   6676  HA  PHE A 416     -10.497   9.297  19.378
ATOM   6677  CB  PHE A 416     -10.443   7.558  18.201
ATOM   6678 HCB1 PHE A 416     -11.134   7.084  17.656
ATOM   6679 HCB2 PHE A 416      -9.968   7.075  18.936
ATOM   6680  CG  PHE A 416      -9.387   8.003  17.242
ATOM   6681  CD1 PHE A 416      -8.150   8.381  17.706
ATOM   6682 HCD1 PHE A 416      -7.962   8.360  18.688
ATOM   6683  CE1 PHE A 416      -7.167   8.788  16.831
ATOM   6684 HCE1 PHE A 416      -6.270   9.062  17.178
ATOM   6685  CZ  PHE A 416      -7.419   8.817  15.482
ATOM   6686  HCZ PHE A 416      -6.707   9.110  14.844
ATOM   6687  CE2 PHE A 416      -8.652   8.442  15.012
ATOM   6688 HCE2 PHE A 416      -8.840   8.463  14.030
ATOM   6689  CD2 PHE A 416      -9.632   8.037  15.891
ATOM   6690 HCD2 PHE A 416     -10.529   7.765  15.543
ATOM   6691  C   PHE A 416     -11.777   9.620  17.799
ATOM   6692  O   PHE A 416     -11.348  10.756  17.598
ATOM   6693  N   GLY A 417     -12.813   9.117  17.099
ATOM   6694  HN  GLY A 417     -13.150   8.201  17.317
ATOM   6695  CA  GLY A 417     -13.447   9.864  16.046
ATOM   6696  HA1 GLY A 417     -14.145   9.265  15.654
ATOM   6697  HA2 GLY A 417     -12.712  10.220  15.469
ATOM   6698  C   GLY A 417     -14.170  11.056  16.597
ATOM   6699  O   GLY A 417     -14.145  12.137  16.011
ATOM   6700  N   LYS A 418     -14.830  10.884  17.757
ATOM   6701  HN  LYS A 418     -14.734  10.015  18.242
ATOM   6702  CA  LYS A 418     -15.667  11.904  18.322
ATOM   6703  HA1 LYS A 418     -16.378  12.106  17.649
ATOM   6704  CB  LYS A 418     -16.362  11.446  19.615
ATOM   6705  HB1 LYS A 418     -15.683  11.551  20.342
ATOM   6706  HB2 LYS A 418     -16.745  10.544  19.415
ATOM   6707  CG  LYS A 418     -17.547  12.323  20.020
ATOM   6708  HG1 LYS A 418     -18.090  12.450  19.190
ATOM   6709  HG2 LYS A 418     -17.154  13.115  20.487
ATOM   6710  CD  LYS A 418     -18.483  11.661  21.035
ATOM   6711  HD1 LYS A 418     -17.982  11.643  21.900
ATOM   6712  HD2 LYS A 418     -18.784  10.805  20.614
ATOM   6713  CE  LYS A 418     -19.754  12.468  21.302
ATOM   6714  HE1 LYS A 418     -20.229  12.552  20.426
ATOM   6715  HE2 LYS A 418     -19.472  13.289  21.799
ATOM   6716  NZ  LYS A 418     -20.658  11.718  22.203
ATOM   6717  HZ1 LYS A 418     -20.500  10.738  22.081
ATOM   6718  HZ2 LYS A 418     -20.465  11.979  23.149
ATOM   6719  HZ3 LYS A 418     -21.605  11.942  21.974
ATOM   6720  C   LYS A 418     -14.852  13.128  18.609
ATOM   6721  O   LYS A 418     -15.337  14.250  18.464
ATOM   6722  N   ARG A 419     -13.590  12.950  19.040
ATOM   6723  HN  ARG A 419     -13.229  12.023  19.141
ATOM   6724  CA  ARG A 419     -12.755  14.074  19.357
ATOM   6725  HA  ARG A 419     -13.214  14.607  20.068
ATOM   6726  CB  ARG A 419     -11.378  13.622  19.881
ATOM   6727  HB1 ARG A 419     -10.928  13.177  19.107
ATOM   6728  HB2 ARG A 419     -11.564  13.104  20.716
ATOM   6729  CG  ARG A 419     -10.447  14.759  20.301
ATOM   6730  HG1 ARG A 419     -10.836  15.138  21.141
ATOM   6731  HG2 ARG A 419     -10.340  15.339  19.494
ATOM   6732  CD  ARG A 419      -9.039  14.281  20.667
ATOM   6733  HD1 ARG A 419      -9.141  13.493  21.274
ATOM   6734  HD2 ARG A 419      -8.523  15.082  20.970
ATOM   6735  NE  ARG A 419      -8.402  13.792  19.410
ATOM   6736  HE  ARG A 419      -8.871  13.914  18.535
ATOM   6737  CZ  ARG A 419      -7.184  13.179  19.445
ATOM   6738  NH1 ARG A 419      -6.534  13.022  20.639
ATOM   6739 HH11 ARG A 419      -5.641  12.573  20.665
ATOM   6740 HH12 ARG A 419      -6.949  13.359  21.484
ATOM   6741  NH2 ARG A 419      -6.618  12.719  18.293
ATOM   6742 HH21 ARG A 419      -5.725  12.270  18.319
ATOM   6743 HH22 ARG A 419      -7.093  12.834  17.421
ATOM   6744  C   ARG A 419     -12.538  14.899  18.115
ATOM   6745  O   ARG A 419     -12.647  16.122  18.157
ATOM   6746  N   THR A 420     -12.197  14.244  16.983
ATOM   6747  HN  THR A 420     -12.141  13.246  17.009
ATOM   6748  CA  THR A 420     -11.910  14.915  15.739
ATOM   6749  HA  THR A 420     -11.329  15.680  16.017
ATOM   6750  CB  THR A 420     -11.175  14.046  14.758
ATOM   6751  HB  THR A 420     -10.983  14.566  13.926
ATOM   6752  OG1 THR A 420     -11.966  12.923  14.399
ATOM   6753  HG1 THR A 420     -12.963  12.979  14.443
ATOM   6754  CG2 THR A 420      -9.858  13.586  15.402
ATOM   6755 HG21 THR A 420      -9.627  14.208  16.150
ATOM   6756 HG22 THR A 420      -9.975  12.657  15.754
ATOM   6757 HG23 THR A 420      -9.135  13.600  14.711
ATOM   6758  C   THR A 420     -13.138  15.449  15.045
ATOM   6759  O   THR A 420     -13.075  16.515  14.436
ATOM   6760  N   ASP A 421     -14.268  14.702  15.056
ATOM   6761  HN  ASP A 421     -14.274  13.838  15.559
ATOM   6762  CA  ASP A 421     -15.464  15.118  14.362
ATOM   6763  HA  ASP A 421     -15.361  16.081  14.111
ATOM   6764  CB  ASP A 421     -15.702  14.272  13.097
ATOM   6765  HB1 ASP A 421     -15.873  13.338  13.411
ATOM   6766  HB2 ASP A 421     -14.935  14.461  12.483
ATOM   6767  CG  ASP A 421     -16.958  14.714  12.362
ATOM   6768  OD1 ASP A 421     -17.613  15.694  12.809
ATOM   6769  OD2 ASP A 421     -17.279  14.063  11.331
ATOM   6770  C   ASP A 421     -16.637  14.868  15.267
ATOM   6771  O   ASP A 421     -17.262  13.811  15.200
ATOM   6772  N   PRO A 422     -16.972  15.815  16.098
ATOM   6773  CA  PRO A 422     -18.062  15.618  17.018
ATOM   6774  HA  PRO A 422     -17.977  14.741  17.491
ATOM   6775  CB  PRO A 422     -17.970  16.773  18.014
ATOM   6776  HB1 PRO A 422     -18.230  16.427  18.915
ATOM   6777  HB2 PRO A 422     -18.449  17.559  17.623
ATOM   6778  CG  PRO A 422     -16.466  17.096  18.043
ATOM   6779  HG1 PRO A 422     -16.034  16.483  18.704
ATOM   6780  HG2 PRO A 422     -16.368  18.086  18.141
ATOM   6781  CD  PRO A 422     -15.961  16.709  16.642
ATOM   6782  HD1 PRO A 422     -15.120  16.180  16.759
ATOM   6783  HD2 PRO A 422     -15.957  17.538  16.082
ATOM   6784  C   PRO A 422     -19.402  15.457  16.363
ATOM   6785  O   PRO A 422     -20.274  14.827  16.962
ATOM   6786  N   GLN A 423     -19.607  16.057  15.174
ATOM   6787  HN  GLN A 423     -18.864  16.605  14.790
ATOM   6788  CA  GLN A 423     -20.832  15.956  14.423
ATOM   6789  HA  GLN A 423     -21.555  16.125  15.093
ATOM   6790  CB  GLN A 423     -20.971  17.012  13.314
ATOM   6791  HB1 GLN A 423     -21.612  16.631  12.648
ATOM   6792  HB2 GLN A 423     -20.039  17.244  13.035
ATOM   6793  CG  GLN A 423     -21.601  18.316  13.809
ATOM   6794  HG1 GLN A 423     -22.587  18.159  13.868
ATOM   6795  HG2 GLN A 423     -21.245  19.049  13.230
ATOM   6796  CD  GLN A 423     -21.112  18.591  15.222
ATOM   6797  OE1 GLN A 423     -19.914  18.701  15.469
ATOM   6798  NE2 GLN A 423     -22.068  18.696  16.185
ATOM   6799 HE21 GLN A 423     -21.746  18.877  17.114
ATOM   6800 HE22 GLN A 423     -23.043  18.606  15.984
ATOM   6801  C   GLN A 423     -20.996  14.595  13.819
ATOM   6802  O   GLN A 423     -22.118  14.131  13.636
ATOM   6803  N   GLY A 424     -19.883  13.930  13.451
ATOM   6804  HN  GLY A 424     -18.983  14.346  13.580
ATOM   6805  CA  GLY A 424     -19.998  12.621  12.872
ATOM   6806  HA1 GLY A 424     -20.800  12.191  13.287
ATOM   6807  HA2 GLY A 424     -19.100  12.189  12.955
ATOM   6808  C   GLY A 424     -20.284  12.745  11.406
ATOM   6809  O   GLY A 424     -20.888  11.857  10.810
ATOM   6810  N   ASN A 425     -19.832  13.848  10.779
ATOM   6811  HN  ASN A 425     -19.320  14.526  11.306
ATOM   6812  CA  ASN A 425     -20.059  14.087   9.380
ATOM   6813  HA  ASN A 425     -21.049  14.146   9.256
ATOM   6814  CB  ASN A 425     -19.423  15.399   8.884
ATOM   6815  HB1 ASN A 425     -19.556  15.431   7.893
ATOM   6816  HB2 ASN A 425     -18.500  15.439   9.267
ATOM   6817  CG  ASN A 425     -20.200  16.569   9.475
ATOM   6818  OD1 ASN A 425     -21.424  16.526   9.587
ATOM   6819  ND2 ASN A 425     -19.470  17.650   9.859
ATOM   6820 HD21 ASN A 425     -19.980  18.418  10.247
ATOM   6821 HD22 ASN A 425     -18.475  17.685   9.768
ATOM   6822  C   ASN A 425     -19.446  12.970   8.587
ATOM   6823  O   ASN A 425     -20.015  12.525   7.592
ATOM   6824  N   TYR A 426     -18.261  12.492   9.007
ATOM   6825  HN  TYR A 426     -17.847  12.887   9.827
ATOM   6826  CA  TYR A 426     -17.566  11.435   8.323
ATOM   6827  HA  TYR A 426     -17.394  11.702   7.375
ATOM   6828  CB  TYR A 426     -16.207  11.164   9.004
ATOM   6829 HCB1 TYR A 426     -16.413  10.919   9.951
ATOM   6830 HCB2 TYR A 426     -15.632  11.958   8.806
ATOM   6831  CG  TYR A 426     -15.509   9.989   8.414
ATOM   6832  CD1 TYR A 426     -15.778   8.724   8.880
ATOM   6833 HCD1 TYR A 426     -16.449   8.600   9.611
ATOM   6834  CE1 TYR A 426     -15.137   7.626   8.355
ATOM   6835 HCE1 TYR A 426     -15.347   6.711   8.699
ATOM   6836  CZ  TYR A 426     -14.208   7.789   7.357
ATOM   6837  OH  TYR A 426     -13.551   6.660   6.820
ATOM   6838  HOH TYR A 426     -12.893   6.772   6.075
ATOM   6839  CE2 TYR A 426     -13.924   9.047   6.887
ATOM   6840 HCE2 TYR A 426     -13.249   9.168   6.160
ATOM   6841  CD2 TYR A 426     -14.569  10.143   7.417
ATOM   6842 HCD2 TYR A 426     -14.354  11.058   7.076
ATOM   6843  C   TYR A 426     -18.420  10.196   8.355
ATOM   6844  O   TYR A 426     -18.570   9.509   7.344
ATOM   6845  N   ILE A 427     -19.017   9.883   9.524
ATOM   6846  HN  ILE A 427     -18.872  10.477  10.315
ATOM   6847  CA  ILE A 427     -19.855   8.723   9.669
ATOM   6848  HA  ILE A 427     -19.303   7.935   9.397
ATOM   6849  CB  ILE A 427     -20.312   8.505  11.085
ATOM   6850  HB  ILE A 427     -20.724   9.332  11.468
ATOM   6851  CG2 ILE A 427     -21.390   7.410  11.082
ATOM   6852 HG21 ILE A 427     -22.027   7.579  11.834
ATOM   6853 HG22 ILE A 427     -21.877   7.435  10.209
ATOM   6854 HG23 ILE A 427     -20.950   6.520  11.201
ATOM   6855  CG1 ILE A 427     -19.106   8.182  11.981
ATOM   6856 HG11 ILE A 427     -18.446   8.917  11.825
ATOM   6857 HG12 ILE A 427     -18.858   7.236  11.774
ATOM   6858  CD1 ILE A 427     -19.419   8.213  13.476
ATOM   6859 HD11 ILE A 427     -19.299   9.146  13.814
ATOM   6860 HD12 ILE A 427     -20.364   7.918  13.617
ATOM   6861 HD13 ILE A 427     -18.794   7.595  13.952
ATOM   6862  C   ILE A 427     -21.067   8.866   8.800
ATOM   6863  O   ILE A 427     -21.485   7.911   8.148
ATOM   6864  N   ARG A 428     -21.662  10.071   8.759
ATOM   6865  HN  ARG A 428     -21.251  10.833   9.259
ATOM   6866  CA  ARG A 428     -22.870  10.295   8.018
ATOM   6867  HA  ARG A 428     -23.557   9.665   8.380
ATOM   6868  CB  ARG A 428     -23.392  11.732   8.180
ATOM   6869  HB1 ARG A 428     -24.285  11.756   7.730
ATOM   6870  HB2 ARG A 428     -22.657  12.332   7.864
ATOM   6871  CG  ARG A 428     -23.644  12.103   9.644
ATOM   6872  HG1 ARG A 428     -22.749  12.074  10.089
ATOM   6873  HG2 ARG A 428     -24.377  11.498   9.955
ATOM   6874  CD  ARG A 428     -24.164  13.524   9.851
ATOM   6875  HD1 ARG A 428     -25.141  13.516   9.640
ATOM   6876  HD2 ARG A 428     -23.551  14.139   9.356
ATOM   6877  NE  ARG A 428     -24.027  13.836  11.302
ATOM   6878  HE  ARG A 428     -23.218  14.325  11.629
ATOM   6879  CZ  ARG A 428     -24.995  13.461  12.190
ATOM   6880  NH1 ARG A 428     -26.098  12.785  11.760
ATOM   6881 HH11 ARG A 428     -26.807  12.510  12.410
ATOM   6882 HH12 ARG A 428     -26.203  12.565  10.790
ATOM   6883  NH2 ARG A 428     -24.851  13.762  13.515
ATOM   6884 HH21 ARG A 428     -25.560  13.487  14.165
ATOM   6885 HH22 ARG A 428     -24.042  14.258  13.830
ATOM   6886  C   ARG A 428     -22.626  10.041   6.559
ATOM   6887  O   ARG A 428     -23.486   9.488   5.875
ATOM   6888  N   LYS A 429     -21.458  10.463   6.028
ATOM   6889  HN  LYS A 429     -20.778  10.915   6.605
ATOM   6890  CA  LYS A 429     -21.196  10.259   4.626
ATOM   6891  HA1 LYS A 429     -21.956  10.710   4.158
ATOM   6892  CB  LYS A 429     -19.856  10.863   4.168
ATOM   6893  HB1 LYS A 429     -19.144  10.365   4.663
ATOM   6894  HB2 LYS A 429     -19.945  11.853   4.281
ATOM   6895  CG  LYS A 429     -19.581  10.628   2.679
ATOM   6896  HG1 LYS A 429     -20.349  11.044   2.191
ATOM   6897  HG2 LYS A 429     -19.401   9.649   2.586
ATOM   6898  CD  LYS A 429     -18.326  11.334   2.161
ATOM   6899  HD1 LYS A 429     -17.573  11.014   2.736
ATOM   6900  HD2 LYS A 429     -18.552  12.308   2.129
ATOM   6901  CE  LYS A 429     -17.956  10.941   0.727
ATOM   6902  HE1 LYS A 429     -18.598  11.416   0.125
ATOM   6903  HE2 LYS A 429     -17.899   9.943   0.709
ATOM   6904  NZ  LYS A 429     -16.607  11.449   0.392
ATOM   6905  HZ1 LYS A 429     -16.396  12.228   0.983
ATOM   6906  HZ2 LYS A 429     -15.939  10.719   0.538
ATOM   6907  HZ3 LYS A 429     -16.596  11.735  -0.566
ATOM   6908  C   LYS A 429     -21.115   8.799   4.298
ATOM   6909  O   LYS A 429     -21.802   8.314   3.402
ATOM   6910  N   TYR A 430     -20.253   8.060   5.026
ATOM   6911  HN  TYR A 430     -19.778   8.504   5.786
ATOM   6912  CA  TYR A 430     -19.977   6.674   4.774
ATOM   6913  HA  TYR A 430     -19.885   6.596   3.781
ATOM   6914  CB  TYR A 430     -18.648   6.222   5.391
ATOM   6915 HCB1 TYR A 430     -18.530   5.251   5.184
ATOM   6916 HCB2 TYR A 430     -18.629   6.537   6.340
ATOM   6917  CG  TYR A 430     -17.599   6.980   4.637
ATOM   6918  CD1 TYR A 430     -17.227   6.592   3.369
ATOM   6919 HCD1 TYR A 430     -17.658   5.791   2.954
ATOM   6920  CE1 TYR A 430     -16.271   7.288   2.662
ATOM   6921 HCE1 TYR A 430     -16.015   6.991   1.742
ATOM   6922  CZ  TYR A 430     -15.669   8.390   3.220
ATOM   6923  OH  TYR A 430     -14.687   9.107   2.500
ATOM   6924  HOH TYR A 430     -14.543   8.920   1.528
ATOM   6925  CE2 TYR A 430     -16.032   8.788   4.483
ATOM   6926 HCE2 TYR A 430     -15.600   9.589   4.896
ATOM   6927  CD2 TYR A 430     -16.990   8.087   5.183
ATOM   6928 HCD2 TYR A 430     -17.247   8.387   6.102
ATOM   6929  C   TYR A 430     -21.108   5.765   5.169
ATOM   6930  O   TYR A 430     -21.321   4.748   4.512
ATOM   6931  N   LEU A 431     -21.820   6.047   6.284
ATOM   6932  HN  LEU A 431     -21.579   6.837   6.848
ATOM   6933  CA  LEU A 431     -22.928   5.203   6.654
ATOM   6934  HA  LEU A 431     -22.962   4.444   6.004
ATOM   6935  CB  LEU A 431     -22.779   4.604   8.063
ATOM   6936  HB1 LEU A 431     -23.565   3.999   8.189
ATOM   6937  HB2 LEU A 431     -22.641   5.380   8.679
ATOM   6938  CG  LEU A 431     -21.530   3.713   8.217
ATOM   6939  HG  LEU A 431     -20.728   4.293   8.075
ATOM   6940  CD1 LEU A 431     -21.416   3.140   9.639
ATOM   6941 HD11 LEU A 431     -21.410   3.895  10.295
ATOM   6942 HD12 LEU A 431     -22.199   2.543   9.813
ATOM   6943 HD13 LEU A 431     -20.566   2.618   9.712
ATOM   6944  CD2 LEU A 431     -21.479   2.619   7.141
ATOM   6945 HD21 LEU A 431     -20.586   2.646   6.691
ATOM   6946 HD22 LEU A 431     -21.615   1.729   7.575
ATOM   6947 HD23 LEU A 431     -22.203   2.786   6.472
ATOM   6948  C   LEU A 431     -24.180   6.036   6.629
ATOM   6949  O   LEU A 431     -24.577   6.625   7.633
ATOM   6950  N   PRO A 432     -24.839   6.060   5.501
ATOM   6951  CA  PRO A 432     -26.016   6.879   5.344
ATOM   6952  HA  PRO A 432     -25.854   7.807   5.680
ATOM   6953  CB  PRO A 432     -26.312   6.896   3.847
ATOM   6954  HB1 PRO A 432     -26.644   7.808   3.607
ATOM   6955  HB2 PRO A 432     -26.864   6.091   3.631
ATOM   6956  CG  PRO A 432     -24.926   6.709   3.206
ATOM   6957  HG1 PRO A 432     -24.498   7.610   3.133
ATOM   6958  HG2 PRO A 432     -25.040   6.142   2.390
ATOM   6959  CD  PRO A 432     -24.133   5.892   4.241
ATOM   6960  HD1 PRO A 432     -23.235   6.320   4.339
ATOM   6961  HD2 PRO A 432     -24.202   4.929   3.982
ATOM   6962  C   PRO A 432     -27.168   6.433   6.185
ATOM   6963  O   PRO A 432     -28.095   7.217   6.377
ATOM   6964  N   ILE A 433     -27.144   5.186   6.681
ATOM   6965  HN  ILE A 433     -26.363   4.593   6.482
ATOM   6966  CA  ILE A 433     -28.217   4.689   7.490
ATOM   6967  HA  ILE A 433     -29.045   4.722   6.930
ATOM   6968  CB  ILE A 433     -27.981   3.281   7.951
ATOM   6969  HB  ILE A 433     -27.054   3.168   8.308
ATOM   6970  CG2 ILE A 433     -28.971   3.000   9.076
ATOM   6971 HG21 ILE A 433     -28.940   3.754   9.732
ATOM   6972 HG22 ILE A 433     -29.890   2.922   8.689
ATOM   6973 HG23 ILE A 433     -28.717   2.144   9.527
ATOM   6974  CG1 ILE A 433     -28.051   2.281   6.785
ATOM   6975 HG11 ILE A 433     -27.401   2.609   6.100
ATOM   6976 HG12 ILE A 433     -29.020   2.194   6.553
ATOM   6977  CD1 ILE A 433     -27.583   0.881   7.175
ATOM   6978 HD11 ILE A 433     -27.306   0.886   8.136
ATOM   6979 HD12 ILE A 433     -28.336   0.237   7.041
ATOM   6980 HD13 ILE A 433     -26.808   0.624   6.598
ATOM   6981  C   ILE A 433     -28.312   5.528   8.733
ATOM   6982  O   ILE A 433     -29.402   5.812   9.222
ATOM   6983  N   LEU A 434     -27.143   5.873   9.296
ATOM   6984  HN  LEU A 434     -26.324   5.554   8.819
ATOM   6985  CA  LEU A 434     -26.906   6.639  10.493
ATOM   6986  HA  LEU A 434     -27.594   6.294  11.131
ATOM   6987  CB  LEU A 434     -25.509   6.408  11.088
ATOM   6988  HB1 LEU A 434     -25.452   6.991  11.898
ATOM   6989  HB2 LEU A 434     -24.862   6.532  10.336
ATOM   6990  CG  LEU A 434     -25.316   4.961  11.586
ATOM   6991  HG  LEU A 434     -25.323   4.356  10.790
ATOM   6992  CD1 LEU A 434     -23.947   4.783  12.259
ATOM   6993 HD11 LEU A 434     -23.836   5.485  12.963
ATOM   6994 HD12 LEU A 434     -23.904   3.874  12.674
ATOM   6995 HD13 LEU A 434     -23.230   4.877  11.568
ATOM   6996  CD2 LEU A 434     -26.485   4.507  12.476
ATOM   6997 HD21 LEU A 434     -26.604   5.166  13.219
ATOM   6998 HD22 LEU A 434     -27.317   4.463  11.923
ATOM   6999 HD23 LEU A 434     -26.277   3.604  12.851
ATOM   7000  C   LEU A 434     -27.123   8.120  10.321
ATOM   7001  O   LEU A 434     -27.078   8.870  11.294
ATOM   7002  N   LYS A 435     -27.311   8.604   9.083
ATOM   7003  HN  LYS A 435     -27.459   7.958   8.334
ATOM   7004  CA  LYS A 435     -27.308  10.014   8.787
ATOM   7005  HA1 LYS A 435     -26.364  10.303   8.945
ATOM   7006  CB  LYS A 435     -27.727  10.295   7.341
ATOM   7007  HB1 LYS A 435     -28.680  10.002   7.269
ATOM   7008  HB2 LYS A 435     -27.029   9.871   6.765
ATOM   7009  CG  LYS A 435     -27.716  11.776   6.992
ATOM   7010  HG1 LYS A 435     -28.127  12.245   7.774
ATOM   7011  HG2 LYS A 435     -28.138  11.848   6.088
ATOM   7012  CD  LYS A 435     -26.310  12.359   6.845
ATOM   7013  HD1 LYS A 435     -25.926  11.943   6.021
ATOM   7014  HD2 LYS A 435     -25.863  12.222   7.729
ATOM   7015  CE  LYS A 435     -26.296  13.866   6.598
ATOM   7016  HE1 LYS A 435     -27.159  14.091   6.147
ATOM   7017  HE2 LYS A 435     -25.428  14.076   6.149
ATOM   7018  NZ  LYS A 435     -26.291  14.586   7.891
ATOM   7019  HZ1 LYS A 435     -26.276  15.570   7.715
ATOM   7020  HZ2 LYS A 435     -27.116  14.344   8.402
ATOM   7021  HZ3 LYS A 435     -25.478  14.319   8.409
ATOM   7022  C   LYS A 435     -28.238  10.802   9.677
ATOM   7023  O   LYS A 435     -27.929  11.941  10.021
ATOM   7024  N   ASN A 436     -29.418  10.258  10.018
ATOM   7025  HN  ASN A 436     -29.614   9.334   9.690
ATOM   7026  CA  ASN A 436     -30.426  10.912  10.825
ATOM   7027  HA  ASN A 436     -30.436  11.834  10.439
ATOM   7028  CB  ASN A 436     -31.810  10.254  10.713
ATOM   7029  HB1 ASN A 436     -32.386  10.661  11.422
ATOM   7030  HB2 ASN A 436     -31.663   9.265  10.695
ATOM   7031  CG  ASN A 436     -32.416  10.639   9.372
ATOM   7032  OD1 ASN A 436     -31.936  11.545   8.693
ATOM   7033  ND2 ASN A 436     -33.520   9.945   8.986
ATOM   7034 HD21 ASN A 436     -33.918  10.198   8.104
ATOM   7035 HD22 ASN A 436     -33.910   9.208   9.538
ATOM   7036  C   ASN A 436     -30.104  10.998  12.301
ATOM   7037  O   ASN A 436     -30.651  11.861  12.984
ATOM   7038  N   PHE A 437     -29.274  10.095  12.865
ATOM   7039  HN  PHE A 437     -28.810   9.424  12.287
ATOM   7040  CA  PHE A 437     -29.046  10.084  14.296
ATOM   7041  HA  PHE A 437     -29.960   9.917  14.665
ATOM   7042  CB  PHE A 437     -28.093   8.969  14.774
ATOM   7043 HCB1 PHE A 437     -27.822   9.202  15.708
ATOM   7044 HCB2 PHE A 437     -27.397   8.860  14.064
ATOM   7045  CG  PHE A 437     -28.835   7.678  14.850
ATOM   7046  CD1 PHE A 437     -28.917   6.835  13.767
ATOM   7047 HCD1 PHE A 437     -28.473   7.089  12.908
ATOM   7048  CE1 PHE A 437     -29.605   5.644  13.854
ATOM   7049 HCE1 PHE A 437     -29.658   5.039  13.060
ATOM   7050  CZ  PHE A 437     -30.219   5.286  15.031
ATOM   7051  HCZ PHE A 437     -30.718   4.422  15.095
ATOM   7052  CE2 PHE A 437     -30.144   6.121  16.117
ATOM   7053 HCE2 PHE A 437     -30.589   5.866  16.976
ATOM   7054  CD2 PHE A 437     -29.456   7.309  16.024
ATOM   7055 HCD2 PHE A 437     -29.406   7.913  16.819
ATOM   7056  C   PHE A 437     -28.501  11.386  14.816
ATOM   7057  O   PHE A 437     -27.738  12.090  14.156
ATOM   7058  N   PRO A 438     -28.902  11.707  16.029
ATOM   7059  CA  PRO A 438     -28.427  12.902  16.680
ATOM   7060  HA  PRO A 438     -28.517  13.732  16.130
ATOM   7061  CB  PRO A 438     -29.280  13.057  17.937
ATOM   7062  HB1 PRO A 438     -29.458  14.032  18.072
ATOM   7063  HB2 PRO A 438     -28.856  12.521  18.667
ATOM   7064  CG  PRO A 438     -30.608  12.378  17.556
ATOM   7065  HG1 PRO A 438     -31.178  13.058  17.094
ATOM   7066  HG2 PRO A 438     -30.953  11.904  18.366
ATOM   7067  CD  PRO A 438     -30.214  11.311  16.518
ATOM   7068  HD1 PRO A 438     -30.855  11.381  15.754
ATOM   7069  HD2 PRO A 438     -30.107  10.443  17.003
ATOM   7070  C   PRO A 438     -26.959  12.747  16.948
ATOM   7071  O   PRO A 438     -26.506  11.625  17.160
ATOM   7072  N   SER A 439     -26.207  13.862  16.968
ATOM   7073  HN  SER A 439     -26.663  14.749  16.904
ATOM   7074  CA  SER A 439     -24.775  13.830  17.077
ATOM   7075  HA  SER A 439     -24.460  13.265  16.315
ATOM   7076  CB  SER A 439     -24.138  15.224  16.958
ATOM   7077  HB1 SER A 439     -23.154  15.103  17.088
ATOM   7078  HB2 SER A 439     -24.652  15.828  17.567
ATOM   7079  OG  SER A 439     -24.318  15.721  15.642
ATOM   7080  HG  SER A 439     -24.501  15.089  14.889
ATOM   7081  C   SER A 439     -24.349  13.238  18.383
ATOM   7082  O   SER A 439     -23.240  12.715  18.487
ATOM   7083  N   LYS A 440     -25.198  13.307  19.424
ATOM   7084  HN  LYS A 440     -26.096  13.733  19.315
ATOM   7085  CA  LYS A 440     -24.805  12.765  20.691
ATOM   7086  HA1 LYS A 440     -23.955  13.218  20.960
ATOM   7087  CB  LYS A 440     -25.842  13.041  21.795
ATOM   7088  HB1 LYS A 440     -25.824  14.030  21.942
ATOM   7089  HB2 LYS A 440     -25.612  12.420  22.544
ATOM   7090  CG  LYS A 440     -27.284  12.705  21.405
ATOM   7091  HG1 LYS A 440     -27.277  11.742  21.136
ATOM   7092  HG2 LYS A 440     -27.560  13.406  20.747
ATOM   7093  CD  LYS A 440     -28.274  12.807  22.564
ATOM   7094  HD1 LYS A 440     -28.119  13.704  22.978
ATOM   7095  HD2 LYS A 440     -28.147  11.977  23.107
ATOM   7096  CE  LYS A 440     -29.738  12.797  22.120
ATOM   7097  HE1 LYS A 440     -29.906  11.902  21.707
ATOM   7098  HE2 LYS A 440     -29.881  13.630  21.585
ATOM   7099  NZ  LYS A 440     -30.627  12.893  23.299
ATOM   7100  HZ1 LYS A 440     -31.316  12.170  23.247
ATOM   7101  HZ2 LYS A 440     -30.080  12.783  24.129
ATOM   7102  HZ3 LYS A 440     -31.071  13.789  23.299
ATOM   7103  C   LYS A 440     -24.589  11.281  20.560
ATOM   7104  O   LYS A 440     -23.658  10.729  21.143
ATOM   7105  N   TYR A 441     -25.495  10.605  19.832
ATOM   7106  HN  TYR A 441     -26.223  11.158  19.426
ATOM   7107  CA  TYR A 441     -25.560   9.192  19.557
ATOM   7108  HA  TYR A 441     -25.219   8.815  20.418
ATOM   7109  CB  TYR A 441     -26.987   8.714  19.260
ATOM   7110 HCB1 TYR A 441     -26.944   7.741  19.032
ATOM   7111 HCB2 TYR A 441     -27.400   9.360  18.618
ATOM   7112  CG  TYR A 441     -27.693   8.847  20.560
ATOM   7113  CD1 TYR A 441     -27.367   7.998  21.591
ATOM   7114 HCD1 TYR A 441     -26.662   7.303  21.454
ATOM   7115  CE1 TYR A 441     -27.997   8.093  22.805
ATOM   7116 HCE1 TYR A 441     -27.744   7.476  23.551
ATOM   7117  CZ  TYR A 441     -28.974   9.035  22.994
ATOM   7118  OH  TYR A 441     -29.626   9.132  24.242
ATOM   7119  HOH TYR A 441     -30.615   8.995  24.302
ATOM   7120  CE2 TYR A 441     -29.309   9.888  21.969
ATOM   7121 HCE2 TYR A 441     -30.016  10.582  22.108
ATOM   7122  CD2 TYR A 441     -28.674   9.790  20.751
ATOM   7123 HCD2 TYR A 441     -28.927  10.406  20.005
ATOM   7124  C   TYR A 441     -24.656   8.660  18.474
ATOM   7125  O   TYR A 441     -24.341   7.472  18.466
ATOM   7126  N   ILE A 442     -24.229   9.499  17.516
ATOM   7127  HN  ILE A 442     -24.329  10.482  17.667
ATOM   7128  CA  ILE A 442     -23.632   9.053  16.278
ATOM   7129  HA  ILE A 442     -24.371   8.580  15.799
ATOM   7130  CB  ILE A 442     -23.142  10.206  15.439
ATOM   7131  HB  ILE A 442     -23.843  10.916  15.365
ATOM   7132  CG2 ILE A 442     -21.918  10.820  16.137
ATOM   7133 HG21 ILE A 442     -22.225  11.540  16.759
ATOM   7134 HG22 ILE A 442     -21.444  10.105  16.651
ATOM   7135 HG23 ILE A 442     -21.307  11.205  15.445
ATOM   7136  CG1 ILE A 442     -22.876   9.764  13.990
ATOM   7137 HG11 ILE A 442     -22.333   8.927  14.055
ATOM   7138 HG12 ILE A 442     -22.504  10.566  13.524
ATOM   7139  CD1 ILE A 442     -24.140   9.383  13.220
ATOM   7140 HD11 ILE A 442     -24.890   9.978  13.510
ATOM   7141 HD12 ILE A 442     -23.972   9.498  12.241
ATOM   7142 HD13 ILE A 442     -24.366   8.429  13.417
ATOM   7143  C   ILE A 442     -22.500   8.071  16.472
ATOM   7144  O   ILE A 442     -22.324   7.189  15.632
ATOM   7145  N   TYR A 443     -21.623   8.234  17.481
ATOM   7146  HN  TYR A 443     -21.693   9.037  18.073
ATOM   7147  CA  TYR A 443     -20.581   7.258  17.716
ATOM   7148  HA  TYR A 443     -20.289   7.016  16.791
ATOM   7149  CB  TYR A 443     -19.374   7.822  18.483
ATOM   7150 HCB1 TYR A 443     -18.799   7.049  18.750
ATOM   7151 HCB2 TYR A 443     -19.725   8.448  19.179
ATOM   7152  CG  TYR A 443     -18.606   8.634  17.493
ATOM   7153  CD1 TYR A 443     -17.656   8.036  16.702
ATOM   7154 HCD1 TYR A 443     -17.481   7.056  16.799
ATOM   7155  CE1 TYR A 443     -16.941   8.762  15.779
ATOM   7156 HCE1 TYR A 443     -16.254   8.311  15.210
ATOM   7157  CZ  TYR A 443     -17.174  10.111  15.641
ATOM   7158  OH  TYR A 443     -16.443  10.865  14.697
ATOM   7159  HOH TYR A 443     -16.543  11.859  14.666
ATOM   7160  CE2 TYR A 443     -18.126  10.716  16.424
ATOM   7161 HCE2 TYR A 443     -18.303  11.695  16.325
ATOM   7162  CD2 TYR A 443     -18.838   9.983  17.344
ATOM   7163 HCD2 TYR A 443     -19.529  10.433  17.909
ATOM   7164  C   TYR A 443     -21.056   5.995  18.399
ATOM   7165  O   TYR A 443     -20.494   4.927  18.185
ATOM   7166  N   GLU A 444     -21.957   6.163  19.383
ATOM   7167  HN  GLU A 444     -22.214   7.122  19.498
ATOM   7168  CA  GLU A 444     -22.645   5.299  20.315
ATOM   7169  HA  GLU A 444     -22.131   4.445  20.238
ATOM   7170  CB  GLU A 444     -22.581   5.882  21.730
ATOM   7171  HB1 GLU A 444     -21.619   5.851  22.000
ATOM   7172  HB2 GLU A 444     -23.267   5.388  22.265
ATOM   7173  CG  GLU A 444     -22.986   7.352  21.775
ATOM   7174  HG1 GLU A 444     -23.968   7.384  21.959
ATOM   7175  HG2 GLU A 444     -22.616   7.787  20.954
ATOM   7176  CD  GLU A 444     -22.283   7.971  22.970
ATOM   7177  OE1 GLU A 444     -22.862   7.934  24.088
ATOM   7178  OE2 GLU A 444     -21.147   8.481  22.781
ATOM   7179  C   GLU A 444     -24.061   4.858  19.986
ATOM   7180  O   GLU A 444     -24.763   4.617  20.965
ATOM   7181  N   PRO A 445     -24.602   4.808  18.792
ATOM   7182  CA  PRO A 445     -26.036   4.658  18.579
ATOM   7183  HA  PRO A 445     -26.460   5.511  18.883
ATOM   7184  CB  PRO A 445     -26.193   4.348  17.090
ATOM   7185  HB1 PRO A 445     -26.218   5.216  16.593
ATOM   7186  HB2 PRO A 445     -26.940   3.691  16.987
ATOM   7187  CG  PRO A 445     -24.879   3.634  16.737
ATOM   7188  HG1 PRO A 445     -24.643   3.871  15.795
ATOM   7189  HG2 PRO A 445     -24.968   2.674  17.004
ATOM   7190  CD  PRO A 445     -23.841   4.290  17.666
ATOM   7191  HD1 PRO A 445     -23.450   5.071  17.180
ATOM   7192  HD2 PRO A 445     -23.244   3.566  18.011
ATOM   7193  C   PRO A 445     -26.794   3.657  19.419
ATOM   7194  O   PRO A 445     -28.005   3.818  19.563
ATOM   7195  N   TRP A 446     -26.138   2.620  19.964
ATOM   7196  HN  TRP A 446     -25.159   2.526  19.783
ATOM   7197  CA  TRP A 446     -26.780   1.639  20.797
ATOM   7198  HA  TRP A 446     -27.536   1.258  20.265
ATOM   7199  CB  TRP A 446     -25.834   0.480  21.174
ATOM   7200  HB1 TRP A 446     -25.560   0.066  20.306
ATOM   7201  HB2 TRP A 446     -26.332  -0.062  21.851
ATOM   7202  CG  TRP A 446     -24.547   0.887  21.851
ATOM   7203  CD1 TRP A 446     -24.274   1.010  23.184
ATOM   7204  HD1 TRP A 446     -24.931   0.852  23.921
ATOM   7205  NE1 TRP A 446     -22.965   1.383  23.364
ATOM   7206  HE1 TRP A 446     -22.520   1.541  24.245
ATOM   7207  CE2 TRP A 446     -22.365   1.504  22.126
ATOM   7208  CZ2 TRP A 446     -21.092   1.843  21.774
ATOM   7209  HZ2 TRP A 446     -20.402   2.055  22.466
ATOM   7210  CH2 TRP A 446     -20.791   1.883  20.432
ATOM   7211  HH2 TRP A 446     -19.867   2.133  20.144
ATOM   7212  CZ3 TRP A 446     -21.741   1.584  19.476
ATOM   7213  HZ3 TRP A 446     -21.490   1.622  18.509
ATOM   7214  CE3 TRP A 446     -23.025   1.235  19.825
ATOM   7215  HE3 TRP A 446     -23.710   1.013  19.132
ATOM   7216  CD2 TRP A 446     -23.327   1.204  21.162
ATOM   7217  C   TRP A 446     -27.308   2.282  22.055
ATOM   7218  O   TRP A 446     -28.232   1.759  22.675
ATOM   7219  N   THR A 447     -26.694   3.394  22.507
ATOM   7220  HN  THR A 447     -25.918   3.750  21.986
ATOM   7221  CA  THR A 447     -27.094   4.099  23.699
ATOM   7222  HA  THR A 447     -27.157   3.391  24.403
ATOM   7223  CB  THR A 447     -26.089   5.125  24.149
ATOM   7224  HB  THR A 447     -26.419   5.576  24.978
ATOM   7225  OG1 THR A 447     -25.912   6.121  23.154
ATOM   7226  HG1 THR A 447     -26.636   6.295  22.487
ATOM   7227  CG2 THR A 447     -24.756   4.414  24.436
ATOM   7228 HG21 THR A 447     -24.291   4.884  25.186
ATOM   7229 HG22 THR A 447     -24.942   3.465  24.691
ATOM   7230 HG23 THR A 447     -24.189   4.441  23.613
ATOM   7231  C   THR A 447     -28.433   4.773  23.536
ATOM   7232  O   THR A 447     -29.135   4.974  24.525
ATOM   7233  N   ALA A 448     -28.816   5.179  22.308
ATOM   7234  HN  ALA A 448     -28.222   4.981  21.528
ATOM   7235  CA  ALA A 448     -30.053   5.889  22.080
ATOM   7236  HA  ALA A 448     -30.002   6.693  22.673
ATOM   7237  CB  ALA A 448     -30.230   6.344  20.621
ATOM   7238  HB1 ALA A 448     -30.310   7.341  20.598
ATOM   7239  HB2 ALA A 448     -29.434   6.053  20.090
ATOM   7240  HB3 ALA A 448     -31.059   5.927  20.248
ATOM   7241  C   ALA A 448     -31.238   5.035  22.419
ATOM   7242  O   ALA A 448     -31.212   3.814  22.277
ATOM   7243  N   SER A 449     -32.330   5.692  22.873
ATOM   7244  HN  SER A 449     -32.288   6.688  22.954
ATOM   7245  CA  SER A 449     -33.547   5.025  23.244
ATOM   7246  HA  SER A 449     -33.291   4.267  23.844
ATOM   7247  CB  SER A 449     -34.529   5.925  24.017
ATOM   7248  HB1 SER A 449     -34.013   6.329  24.772
ATOM   7249  HB2 SER A 449     -35.338   5.369  24.206
ATOM   7250  OG  SER A 449     -34.960   7.003  23.196
ATOM   7251  HG  SER A 449     -34.316   7.722  22.936
ATOM   7252  C   SER A 449     -34.237   4.570  21.996
ATOM   7253  O   SER A 449     -33.894   4.977  20.889
ATOM   7254  N   GLU A 450     -35.248   3.696  22.162
ATOM   7255  HN  GLU A 450     -35.502   3.436  23.093
ATOM   7256  CA  GLU A 450     -35.979   3.119  21.070
ATOM   7257  HA  GLU A 450     -35.323   2.608  20.514
ATOM   7258  CB  GLU A 450     -37.095   2.183  21.568
ATOM   7259  HB1 GLU A 450     -37.713   2.758  22.104
ATOM   7260  HB2 GLU A 450     -36.630   1.410  22.000
ATOM   7261  CG  GLU A 450     -37.948   1.584  20.451
ATOM   7262  HG1 GLU A 450     -38.059   2.292  19.754
ATOM   7263  HG2 GLU A 450     -38.753   1.177  20.882
ATOM   7264  CD  GLU A 450     -37.162   0.452  19.815
ATOM   7265  OE1 GLU A 450     -36.050   0.725  19.286
ATOM   7266  OE2 GLU A 450     -37.660  -0.705  19.856
ATOM   7267  C   GLU A 450     -36.653   4.204  20.293
ATOM   7268  O   GLU A 450     -36.670   4.170  19.065
ATOM   7269  N   GLU A 451     -37.241   5.194  20.991
ATOM   7270  HN  GLU A 451     -37.187   5.196  21.990
ATOM   7271  CA  GLU A 451     -37.945   6.248  20.314
ATOM   7272  HA  GLU A 451     -38.627   5.784  19.748
[truncated: 72,381 more chars]
